# Supplementary material for: Seroprevalence data at a private teaching hospital in Kenya: An examination of Toxoplasma gondii, cytomegalovirus, rubella, hepatitis A, and Entamoeba histolytica
Source: PLoS One. 2018 Oct 16;13(10):e0204867. doi: 10.1371/journal.pone.0204867 (PMC6191086; doi:10.1371/journal.pone.0204867)
Supplement: S1 Table — (XLSX) [file pone.0204867.s001.xlsx]

## Sheet: Amebiasis
AGE	RESULT	TITER
60	NEGATIVE
56	NEGATIVE
39	NEGATIVE
15	NEGATIVE
28	NEGATIVE
55	NEGATIVE
79	NEGATIVE
51	NEGATIVE
83	NEGATIVE
36	NEGATIVE
10	NEGATIVE
63	NEGATIVE
53	NEGATIVE
15	NEGATIVE
37	NEGATIVE
7	NEGATIVE
72	NEGATIVE
39	NEGATIVE
54	NEGATIVE
71	NEGATIVE
68	NEGATIVE
36	POSITIVE	1:1024
36	NEGATIVE
30	NEGATIVE
73	NEGATIVE
36	NEGATIVE
32	NEGATIVE
29	NEGATIVE
68	NEGATIVE
64	NEGATIVE
48	NEGATIVE
70	NEGATIVE
59	NEGATIVE
8	NEGATIVE
47	NEGATIVE
51	NEGATIVE
68	NEGATIVE
52	NEGATIVE
39	NEGATIVE
67	NEGATIVE
28	NEGATIVE
66	NEGATIVE
29	NEGATIVE
22	NEGATIVE
39	NEGATIVE
17	NEGATIVE
53	NEGATIVE
27	NEGATIVE
38	NEGATIVE
39	POSITIVE	1:256	liver abcesses in the phlegmonous stage	folow up ultrasound	2017-03-01	interval reduction in size of liver abscesses	ct - feb 3	hepatic angioma
40	NEGATIVE
28	NEGATIVE
30	NEGATIVE
1	NEGATIVE
32	NEGATIVE
45	NEGATIVE
16	NEGATIVE
15	NEGATIVE
44	NEGATIVE
34	NEGATIVE
56	POSITIVE	1:128	interval reduction in volume of right lobe hepatic abscess
38	NEGATIVE
39	NEGATIVE
13	NEGATIVE
1	NEGATIVE
42	NEGATIVE
21	NEGATIVE
45	NEGATIVE
28	NEGATIVE

## Sheet: CMV
AGE	SEX	INVESTIGATION	RESULT	PAT_TYPE
24	F	CYTOMEGALOVIRUS IgG	POSITIVE	OPD
24	F	CYTOMEGALOVIRUS IgG	POSITIVE	OPD
48	M	CYTOMEGALOVIRUS IgG	POSITIVE	OPD
1	M	CYTOMEGALOVIRUS IgG	NEGATIVE	OPD
26	M	CYTOMEGALOVIRUS IgG	POSITIVE	OPD
6	M	CYTOMEGALOVIRUS IgG	POSITIVE	OPD
39	F	CYTOMEGALOVIRUS IgG	POSITIVE	OPD
34	M	CYTOMEGALOVIRUS IgG	POSITIVE	OPD
40	M	CYTOMEGALOVIRUS IgG	POSITIVE	OPD
20	M	CYTOMEGALOVIRUS IgG	NEGATIVE	OPD
36	F	CYTOMEGALOVIRUS IgG	POSITIVE	OPD
27	F	CYTOMEGALOVIRUS IgG	POSITIVE	OPD
29	F	CYTOMEGALOVIRUS IgG	POSITIVE	OPD
30	F	CYTOMEGALOVIRUS IgG	NEGATIVE	OPD
59	M	CYTOMEGALOVIRUS IgG	POSITIVE	OPD
33	M	CYTOMEGALOVIRUS IgG	POSITIVE	OPD
38	F	CYTOMEGALOVIRUS IgG	POSITIVE	OPD
36	F	CYTOMEGALOVIRUS IgG	POSITIVE	OPD
62	M	CYTOMEGALOVIRUS IgG	POSITIVE	OPD
43	M	CYTOMEGALOVIRUS IgG	NEGATIVE	OPD
35	F	CYTOMEGALOVIRUS IgG	POSITIVE	OPD
33	F	CYTOMEGALOVIRUS IgG	POSITIVE	OPD
28	F	CYTOMEGALOVIRUS IgG	NEGATIVE	OPD
32	F	CYTOMEGALOVIRUS IgG	NEGATIVE	OPD
37	F	CYTOMEGALOVIRUS IgG	POSITIVE	OPD
26	F	CYTOMEGALOVIRUS IgG	POSITIVE	OPD
7	F	CYTOMEGALOVIRUS IgG	NEGATIVE	OPD
37	F	CYTOMEGALOVIRUS IgG	NEGATIVE	OPD
33	F	CYTOMEGALOVIRUS IgG	POSITIVE	OPD
41	F	CYTOMEGALOVIRUS IgG	POSITIVE	OPD
27	F	CYTOMEGALOVIRUS IgG	POSITIVE	OPD
29	F	CYTOMEGALOVIRUS IgG	POSITIVE	OPD
40	F	CYTOMEGALOVIRUS IgG	POSITIVE	OPD
32	F	CYTOMEGALOVIRUS IgG	POSITIVE	OPD
34	F	CYTOMEGALOVIRUS IgG	NEGATIVE	OPD
33	F	CYTOMEGALOVIRUS IgG	POSITIVE	OPD
34	F	CYTOMEGALOVIRUS IgG	POSITIVE	OPD
26	F	CYTOMEGALOVIRUS IgG	POSITIVE	OPD
44	M	CYTOMEGALOVIRUS IgG	POSITIVE	OPD
55	M	CYTOMEGALOVIRUS IgG	POSITIVE	OPD
29	F	CYTOMEGALOVIRUS IgG	POSITIVE	OPD
5	F	CYTOMEGALOVIRUS IgG	NEGATIVE	OPD
33	M	CYTOMEGALOVIRUS IgG	POSITIVE	OPD
60	F	CYTOMEGALOVIRUS IgG	POSITIVE	OPD
17	M	CYTOMEGALOVIRUS IgG	POSITIVE	OPD
21	F	CYTOMEGALOVIRUS IgG	POSITIVE	OPD
37	F	CYTOMEGALOVIRUS IgG	POSITIVE	OPD
30	F	CYTOMEGALOVIRUS IgG	POSITIVE	OPD
27	M	CYTOMEGALOVIRUS IgG	POSITIVE	OPD
57	M	CYTOMEGALOVIRUS IgG	POSITIVE	OPD
43	F	CYTOMEGALOVIRUS IgG	POSITIVE	OPD
20	F	CYTOMEGALOVIRUS IgG	POSITIVE	OPD
66	F	CYTOMEGALOVIRUS IgG	POSITIVE	OPD
26	F	CYTOMEGALOVIRUS IgG	POSITIVE	OPD
56	M	CYTOMEGALOVIRUS IgG	POSITIVE	OPD
39	F	CYTOMEGALOVIRUS IgG	NEGATIVE	OPD
27	F	CYTOMEGALOVIRUS IgG	NEGATIVE	OPD
41	M	CYTOMEGALOVIRUS IgG	POSITIVE	OPD
32	M	CYTOMEGALOVIRUS IgG	POSITIVE	OPD
38	M	CYTOMEGALOVIRUS IgG	POSITIVE	OPD
3	M	CYTOMEGALOVIRUS IgG	NEGATIVE	OPD
39	M	CYTOMEGALOVIRUS IgG	POSITIVE	OPD
50	F	CYTOMEGALOVIRUS IgG	POSITIVE	OPD
35	M	CYTOMEGALOVIRUS IgG	NEGATIVE	OPD
29	F	CYTOMEGALOVIRUS IgG	POSITIVE	OPD
37	F	CYTOMEGALOVIRUS IgG	POSITIVE	OPD
31	F	CYTOMEGALOVIRUS IgG	POSITIVE	OPD
23	F	CYTOMEGALOVIRUS IgG	POSITIVE	OPD
28	F	CYTOMEGALOVIRUS IgG	POSITIVE	OPD
37	F	CYTOMEGALOVIRUS IgG	POSITIVE	OPD
28	M	CYTOMEGALOVIRUS IgG	POSITIVE	OPD
46	M	CYTOMEGALOVIRUS IgG	NEGATIVE	OPD
26	F	CYTOMEGALOVIRUS IgG	POSITIVE	OPD
24	M	CYTOMEGALOVIRUS IgG	NEGATIVE	OPD
25	M	CYTOMEGALOVIRUS IgG	POSITIVE	OPD
48	M	CYTOMEGALOVIRUS IgG	POSITIVE	OPD
24	M	CYTOMEGALOVIRUS IgG	POSITIVE	OPD
30	F	CYTOMEGALOVIRUS IgG	NEGATIVE	OPD
57	M	CYTOMEGALOVIRUS IgG	NEGATIVE	OPD
58	M	CYTOMEGALOVIRUS IgG	POSITIVE	OPD
31	F	CYTOMEGALOVIRUS IgG	POSITIVE	OPD
27	F	CYTOMEGALOVIRUS IgG	POSITIVE	OPD
33	F	CYTOMEGALOVIRUS IgG	POSITIVE	OPD
32	F	CYTOMEGALOVIRUS IgG	NEGATIVE	OPD
38	F	CYTOMEGALOVIRUS IgG	POSITIVE	OPD
32	F	CYTOMEGALOVIRUS IgG	POSITIVE	OPD
34	F	CYTOMEGALOVIRUS IgG	POSITIVE	OPD
32	F	CYTOMEGALOVIRUS IgG	POSITIVE	OPD
29	F	CYTOMEGALOVIRUS IgG	POSITIVE	OPD
30	F	CYTOMEGALOVIRUS IgG	POSITIVE	OPD
30	F	CYTOMEGALOVIRUS IgG	POSITIVE	OPD
30	F	CYTOMEGALOVIRUS IgG	POSITIVE	OPD
31	F	CYTOMEGALOVIRUS IgG	POSITIVE	OPD
39	F	CYTOMEGALOVIRUS IgG	POSITIVE	OPD
27	F	CYTOMEGALOVIRUS IgG	NEGATIVE	OPD
34	F	CYTOMEGALOVIRUS IgG	POSITIVE	OPD
34	F	CYTOMEGALOVIRUS IgG	POSITIVE	OPD
20	F	CYTOMEGALOVIRUS IgG	POSITIVE	OPD
30	F	CYTOMEGALOVIRUS IgG	POSITIVE	OPD
62	M	CYTOMEGALOVIRUS IgG	POSITIVE	OPD
23	F	CYTOMEGALOVIRUS IgG	POSITIVE	OPD
57	M	CYTOMEGALOVIRUS IgG	POSITIVE	OPD
74	M	CYTOMEGALOVIRUS IgG	POSITIVE	OPD
38	F	CYTOMEGALOVIRUS IgG	POSITIVE	OPD
32	F	CYTOMEGALOVIRUS IgG	POSITIVE	OPD
29	F	CYTOMEGALOVIRUS IgG	NEGATIVE	OPD
35	F	CYTOMEGALOVIRUS IgG	POSITIVE	OPD
26	F	CYTOMEGALOVIRUS IgG	POSITIVE	OPD
11	F	CYTOMEGALOVIRUS IgG	POSITIVE	OPD
32	F	CYTOMEGALOVIRUS IgG	NEGATIVE	OPD
30	F	CYTOMEGALOVIRUS IgG	NEGATIVE	OPD
41	F	CYTOMEGALOVIRUS IgG	POSITIVE	OPD
23	M	CYTOMEGALOVIRUS IgG	POSITIVE	OPD
24	F	CYTOMEGALOVIRUS IgG	POSITIVE	OPD
64	M	CYTOMEGALOVIRUS IgG	POSITIVE	OPD
28	M	CYTOMEGALOVIRUS IgG	POSITIVE	OPD
42	M	CYTOMEGALOVIRUS IgG	POSITIVE	OPD
45	M	CYTOMEGALOVIRUS IgG	POSITIVE	OPD
35	M	CYTOMEGALOVIRUS IgG	NEGATIVE	OPD
41	F	CYTOMEGALOVIRUS IgG	POSITIVE	OPD
34	M	CYTOMEGALOVIRUS IgG	NEGATIVE	OPD
52	M	CYTOMEGALOVIRUS IgG	POSITIVE	OPD
46	F	CYTOMEGALOVIRUS IgG	NEGATIVE	OPD
48	M	CYTOMEGALOVIRUS IgG	POSITIVE	OPD
33	F	CYTOMEGALOVIRUS IgG	POSITIVE	OPD
43	M	CYTOMEGALOVIRUS IgG	POSITIVE	OPD
32	F	CYTOMEGALOVIRUS IgG	POSITIVE	OPD
76	M	CYTOMEGALOVIRUS IgG	POSITIVE	OPD
37	F	CYTOMEGALOVIRUS IgG	POSITIVE	OPD
26	F	CYTOMEGALOVIRUS IgG	NEGATIVE	OPD
5	F	CYTOMEGALOVIRUS IgG	POSITIVE	OPD
62	F	CYTOMEGALOVIRUS IgG	NEGATIVE	OPD
28	F	CYTOMEGALOVIRUS IgG	POSITIVE	OPD
35	F	CYTOMEGALOVIRUS IgG	POSITIVE	OPD
27	F	CYTOMEGALOVIRUS IgG	POSITIVE	OPD
33	F	CYTOMEGALOVIRUS IgG	POSITIVE	OPD
42	F	CYTOMEGALOVIRUS IgG	NEGATIVE	OPD
39	F	CYTOMEGALOVIRUS IgG	POSITIVE	OPD
18	M	CYTOMEGALOVIRUS IgG	POSITIVE	OPD
30	F	CYTOMEGALOVIRUS IgG	POSITIVE	OPD
26	M	CYTOMEGALOVIRUS IgG	POSITIVE	OPD
26	F	CYTOMEGALOVIRUS IgG	POSITIVE	OPD
26	M	CYTOMEGALOVIRUS IgG	POSITIVE	OPD
5	M	CYTOMEGALOVIRUS IgG	POSITIVE	OPD
37	F	CYTOMEGALOVIRUS IgG	POSITIVE	OPD
29	F	CYTOMEGALOVIRUS IgG	POSITIVE	OPD
29	F	CYTOMEGALOVIRUS IgG	POSITIVE	OPD
29	F	CYTOMEGALOVIRUS IgG	POSITIVE	OPD
22	F	CYTOMEGALOVIRUS IgG	NEGATIVE	OPD
30	F	CYTOMEGALOVIRUS IgG	POSITIVE	OPD
34	F	CYTOMEGALOVIRUS IgG	POSITIVE	OPD
13	M	CYTOMEGALOVIRUS IgG	POSITIVE	OPD
33	F	CYTOMEGALOVIRUS IgG	POSITIVE	OPD
39	M	CYTOMEGALOVIRUS IgG	POSITIVE	OPD
1	F	CYTOMEGALOVIRUS IgG	POSITIVE	OPD
40	F	CYTOMEGALOVIRUS IgG	POSITIVE	OPD
30	F	CYTOMEGALOVIRUS IgG	POSITIVE	OPD
24	F	CYTOMEGALOVIRUS IgG	POSITIVE	OPD
28	F	CYTOMEGALOVIRUS IgG	POSITIVE	OPD
26	F	CYTOMEGALOVIRUS IgG	POSITIVE	OPD
65	F	CYTOMEGALOVIRUS IgG	POSITIVE	OPD
31	F	CYTOMEGALOVIRUS IgG	POSITIVE	OPD
29	F	CYTOMEGALOVIRUS IgG	POSITIVE	OPD
35	F	CYTOMEGALOVIRUS IgG	POSITIVE	OPD
33	F	CYTOMEGALOVIRUS IgG	POSITIVE	OPD
32	F	CYTOMEGALOVIRUS IgG	POSITIVE	OPD
35	F	CYTOMEGALOVIRUS IgG	POSITIVE	OPD
25	F	CYTOMEGALOVIRUS IgG	POSITIVE	OPD
36	F	CYTOMEGALOVIRUS IgG	NEGATIVE	OPD
30	F	CYTOMEGALOVIRUS IgG	NEGATIVE	OPD
23	F	CYTOMEGALOVIRUS IgG	POSITIVE	OPD
36	F	CYTOMEGALOVIRUS IgG	POSITIVE	OPD
22	F	CYTOMEGALOVIRUS IgG	POSITIVE	OPD
56	F	CYTOMEGALOVIRUS IgG	POSITIVE	OPD
31	F	CYTOMEGALOVIRUS IgG	POSITIVE	OPD
37	F	CYTOMEGALOVIRUS IgG	POSITIVE	OPD
40	F	CYTOMEGALOVIRUS IgG	POSITIVE	OPD
23	F	CYTOMEGALOVIRUS IgG	POSITIVE	OPD
45	F	CYTOMEGALOVIRUS IgG	POSITIVE	OPD
31	F	CYTOMEGALOVIRUS IgG	NEGATIVE	OPD
39	F	CYTOMEGALOVIRUS IgG	POSITIVE	OPD
20	F	CYTOMEGALOVIRUS IgG	POSITIVE	OPD
23	F	CYTOMEGALOVIRUS IgG	POSITIVE	OPD
40	F	CYTOMEGALOVIRUS IgG	POSITIVE	OPD
40	M	CYTOMEGALOVIRUS IgG	POSITIVE	OPD
27	F	CYTOMEGALOVIRUS IgG	POSITIVE	OPD
32	F	CYTOMEGALOVIRUS IgG	POSITIVE	OPD
37	F	CYTOMEGALOVIRUS IgG	NEGATIVE	OPD
31	F	CYTOMEGALOVIRUS IgG	NEGATIVE	OPD
33	M	CYTOMEGALOVIRUS IgG	POSITIVE	OPD
34	M	CYTOMEGALOVIRUS IgG	POSITIVE	OPD
38	F	CYTOMEGALOVIRUS IgG	POSITIVE	OPD
56	M	CYTOMEGALOVIRUS IgG	POSITIVE	OPD
20	F	CYTOMEGALOVIRUS IgG	POSITIVE	OPD
51	M	CYTOMEGALOVIRUS IgG	POSITIVE	OPD
27	F	CYTOMEGALOVIRUS IgG	POSITIVE	OPD
33	M	CYTOMEGALOVIRUS IgG	POSITIVE	OPD
38	M	CYTOMEGALOVIRUS IgG	POSITIVE	OPD
20	M	CYTOMEGALOVIRUS IgG	POSITIVE	OPD
40	M	CYTOMEGALOVIRUS IgG	POSITIVE	OPD
26	F	CYTOMEGALOVIRUS IgG	POSITIVE	OPD
30	F	CYTOMEGALOVIRUS IgG	NEGATIVE	OPD
60	F	CYTOMEGALOVIRUS IgG	POSITIVE	OPD
45	M	CYTOMEGALOVIRUS IgG	POSITIVE	OPD
21	M	CYTOMEGALOVIRUS IgG	POSITIVE	OPD
33	F	CYTOMEGALOVIRUS IgG	POSITIVE	OPD
54	F	CYTOMEGALOVIRUS IgG	POSITIVE	OPD
35	F	CYTOMEGALOVIRUS IgG	POSITIVE	OPD
42	M	CYTOMEGALOVIRUS IgG	POSITIVE	OPD
13	F	CYTOMEGALOVIRUS IgG	POSITIVE	OPD
33	F	CYTOMEGALOVIRUS IgG	POSITIVE	OPD
37	F	CYTOMEGALOVIRUS IgG	POSITIVE	OPD
21	M	CYTOMEGALOVIRUS IgG	POSITIVE	OPD
36	F	CYTOMEGALOVIRUS IgG	POSITIVE	OPD
59	M	CYTOMEGALOVIRUS IgG	POSITIVE	OPD
40	F	CYTOMEGALOVIRUS IgG	POSITIVE	OPD
24	F	CYTOMEGALOVIRUS IgG	NEGATIVE	OPD
53	F	CYTOMEGALOVIRUS IgG	POSITIVE	OPD
28	F	CYTOMEGALOVIRUS IgG	POSITIVE	OPD
38	F	CYTOMEGALOVIRUS IgG	POSITIVE	OPD
4	F	CYTOMEGALOVIRUS IgG	NEGATIVE	OPD
54	F	CYTOMEGALOVIRUS IgG	POSITIVE	OPD
29	M	CYTOMEGALOVIRUS IgG	POSITIVE	OPD
29	F	CYTOMEGALOVIRUS IgG	POSITIVE	OPD
25	F	CYTOMEGALOVIRUS IgG	POSITIVE	OPD
34	F	CYTOMEGALOVIRUS IgG	POSITIVE	OPD
46	F	CYTOMEGALOVIRUS IgG	POSITIVE	OPD
56	M	CYTOMEGALOVIRUS IgG	POSITIVE	OPD
34	F	CYTOMEGALOVIRUS IgG	POSITIVE	OPD
25	F	CYTOMEGALOVIRUS IgG	POSITIVE	OPD
29	F	CYTOMEGALOVIRUS IgG	POSITIVE	OPD
49	F	CYTOMEGALOVIRUS IgG	POSITIVE	OPD
27	F	CYTOMEGALOVIRUS IgG	POSITIVE	OPD
28	M	CYTOMEGALOVIRUS IgG	POSITIVE	OPD
7	M	CYTOMEGALOVIRUS IgG	POSITIVE	OPD
31	M	CYTOMEGALOVIRUS IgG	POSITIVE	OPD
47	M	CYTOMEGALOVIRUS IgG	POSITIVE	OPD
20	M	CYTOMEGALOVIRUS IgG	POSITIVE	OPD
26	F	CYTOMEGALOVIRUS IgG	POSITIVE	OPD
23	F	CYTOMEGALOVIRUS IgG	POSITIVE	OPD
39	F	CYTOMEGALOVIRUS IgG	POSITIVE	OPD
3	M	CYTOMEGALOVIRUS IgG	POSITIVE	OPD
1	M	CYTOMEGALOVIRUS IgG	NEGATIVE	OPD
42	M	CYTOMEGALOVIRUS IgG	POSITIVE	OPD
41	F	CYTOMEGALOVIRUS IgG	POSITIVE	OPD
26	F	CYTOMEGALOVIRUS IgG	POSITIVE	OPD
51	M	CYTOMEGALOVIRUS IgG	POSITIVE	OPD
44	M	CYTOMEGALOVIRUS IgG	POSITIVE	OPD
30	F	CYTOMEGALOVIRUS IgG	POSITIVE	OPD
53	M	CYTOMEGALOVIRUS IgG	POSITIVE	OPD
30	M	CYTOMEGALOVIRUS IgG	NEGATIVE	OPD
63	M	CYTOMEGALOVIRUS IgG	POSITIVE	OPD
42	M	CYTOMEGALOVIRUS IgG	POSITIVE	OPD
40	M	CYTOMEGALOVIRUS IgG	POSITIVE	OPD
32	M	CYTOMEGALOVIRUS IgG	POSITIVE	OPD
38	M	CYTOMEGALOVIRUS IgG	POSITIVE	OPD
38	M	CYTOMEGALOVIRUS IgG	POSITIVE	OPD
55	M	CYTOMEGALOVIRUS IgG	POSITIVE	OPD
44	M	CYTOMEGALOVIRUS IgG	NEGATIVE	OPD
45	F	CYTOMEGALOVIRUS IgG	POSITIVE	OPD
61	F	CYTOMEGALOVIRUS IgG	POSITIVE	OPD
32	F	CYTOMEGALOVIRUS IgG	POSITIVE	OPD
34	F	CYTOMEGALOVIRUS IgG	POSITIVE	OPD
41	F	CYTOMEGALOVIRUS IgG	POSITIVE	OPD
37	F	CYTOMEGALOVIRUS IgG	POSITIVE	OPD
41	M	CYTOMEGALOVIRUS IgG	POSITIVE	OPD
33	F	CYTOMEGALOVIRUS IgG	POSITIVE	OPD
56	M	CYTOMEGALOVIRUS IgG	POSITIVE	OPD
74	M	CYTOMEGALOVIRUS IgG	POSITIVE	OPD
37	F	CYTOMEGALOVIRUS IgG	POSITIVE	OPD
25	M	CYTOMEGALOVIRUS IgG	POSITIVE	OPD
53	M	CYTOMEGALOVIRUS IgG	POSITIVE	OPD
39	F	CYTOMEGALOVIRUS IgG	POSITIVE	OPD
27	F	CYTOMEGALOVIRUS IgG	POSITIVE	OPD
32	F	CYTOMEGALOVIRUS IgG	NEGATIVE	OPD
38	F	CYTOMEGALOVIRUS IgG	POSITIVE	OPD
32	F	CYTOMEGALOVIRUS IgG	POSITIVE	OPD
32	F	CYTOMEGALOVIRUS IgG	NEGATIVE	OPD
2	M	CYTOMEGALOVIRUS IgG	POSITIVE	OPD
38	M	CYTOMEGALOVIRUS IgG	POSITIVE	OPD
40	M	CYTOMEGALOVIRUS IgG	POSITIVE	OPD
36	M	CYTOMEGALOVIRUS IgG	NEGATIVE	OPD
29	F	CYTOMEGALOVIRUS IgG	POSITIVE	OPD
40	M	CYTOMEGALOVIRUS IgG	NEGATIVE	OPD
33	M	CYTOMEGALOVIRUS IgG	POSITIVE	OPD
48	M	CYTOMEGALOVIRUS IgG	POSITIVE	OPD
24	F	CYTOMEGALOVIRUS IgG	POSITIVE	OPD
31	F	CYTOMEGALOVIRUS IgG	POSITIVE	OPD
50	M	CYTOMEGALOVIRUS IgG	POSITIVE	OPD
50	F	CYTOMEGALOVIRUS IgG	POSITIVE	OPD
32	F	CYTOMEGALOVIRUS IgG	POSITIVE	OPD
26	F	CYTOMEGALOVIRUS IgG	POSITIVE	OPD
28	F	CYTOMEGALOVIRUS IgG	POSITIVE	OPD
32	F	CYTOMEGALOVIRUS IgG	POSITIVE	OPD
34	F	CYTOMEGALOVIRUS IgG	POSITIVE	OPD
28	F	CYTOMEGALOVIRUS IgG	POSITIVE	OPD
24	F	CYTOMEGALOVIRUS IgG	POSITIVE	OPD
40	M	CYTOMEGALOVIRUS IgG	POSITIVE	OPD
57	M	CYTOMEGALOVIRUS IgG	POSITIVE	OPD
47	M	CYTOMEGALOVIRUS IgG	POSITIVE	OPD
17	M	CYTOMEGALOVIRUS IgG	POSITIVE	OPD
36	F	CYTOMEGALOVIRUS IgG	POSITIVE	OPD
53	M	CYTOMEGALOVIRUS IgG	POSITIVE	OPD
57	F	CYTOMEGALOVIRUS IgG	POSITIVE	OPD
40	M	CYTOMEGALOVIRUS IgG	POSITIVE	OPD
29	F	CYTOMEGALOVIRUS IgG	POSITIVE	OPD
39	F	CYTOMEGALOVIRUS IgG	POSITIVE	OPD
37	F	CYTOMEGALOVIRUS IgG	NEGATIVE	OPD
38	F	CYTOMEGALOVIRUS IgG	POSITIVE	OPD
26	F	CYTOMEGALOVIRUS IgG	POSITIVE	OPD
27	M	CYTOMEGALOVIRUS IgG	POSITIVE	OPD
29	F	CYTOMEGALOVIRUS IgG	POSITIVE	OPD
22	M	CYTOMEGALOVIRUS IgG	POSITIVE	OPD
53	F	CYTOMEGALOVIRUS IgG	POSITIVE	OPD
25	F	CYTOMEGALOVIRUS IgG	POSITIVE	OPD
28	F	CYTOMEGALOVIRUS IgG	POSITIVE	OPD
62	M	CYTOMEGALOVIRUS IgG	POSITIVE	OPD
7	M	CYTOMEGALOVIRUS IgG	POSITIVE	OPD
49	M	CYTOMEGALOVIRUS IgG	POSITIVE	OPD
47	M	CYTOMEGALOVIRUS IgG	POSITIVE	OPD
40	F	CYTOMEGALOVIRUS IgG	NEGATIVE	OPD
26	F	CYTOMEGALOVIRUS IgG	POSITIVE	OPD
30	F	CYTOMEGALOVIRUS IgG	POSITIVE	OPD
27	F	CYTOMEGALOVIRUS IgG	NEGATIVE	OPD
37	F	CYTOMEGALOVIRUS IgG	POSITIVE	OPD
40	F	CYTOMEGALOVIRUS IgG	POSITIVE	OPD
25	F	CYTOMEGALOVIRUS IgG	POSITIVE	OPD
32	F	CYTOMEGALOVIRUS IgG	POSITIVE	OPD
35	F	CYTOMEGALOVIRUS IgG	POSITIVE	OPD
8	F	CYTOMEGALOVIRUS IgG	POSITIVE	OPD
30	F	CYTOMEGALOVIRUS IgG	POSITIVE	OPD
32	F	CYTOMEGALOVIRUS IgG	POSITIVE	OPD
32	F	CYTOMEGALOVIRUS IgG	POSITIVE	OPD
26	F	CYTOMEGALOVIRUS IgG	POSITIVE	OPD
29	F	CYTOMEGALOVIRUS IgG	POSITIVE	OPD
32	F	CYTOMEGALOVIRUS IgG	POSITIVE	OPD
32	F	CYTOMEGALOVIRUS IgG	NEGATIVE	OPD
31	F	CYTOMEGALOVIRUS IgG	POSITIVE	OPD
28	F	CYTOMEGALOVIRUS IgG	POSITIVE	OPD
50	M	CYTOMEGALOVIRUS IgG	POSITIVE	OPD
27	F	CYTOMEGALOVIRUS IgG	POSITIVE	OPD
23	F	CYTOMEGALOVIRUS IgG	POSITIVE	OPD
27	F	CYTOMEGALOVIRUS IgG	POSITIVE	OPD
33	F	CYTOMEGALOVIRUS IgG	POSITIVE	OPD
31	F	CYTOMEGALOVIRUS IgG	NEGATIVE	OPD
34	F	CYTOMEGALOVIRUS IgG	NEGATIVE	OPD
33	F	CYTOMEGALOVIRUS IgG	POSITIVE	OPD
38	F	CYTOMEGALOVIRUS IgG	POSITIVE	OPD
28	F	CYTOMEGALOVIRUS IgG	POSITIVE	OPD
38	F	CYTOMEGALOVIRUS IgG	NEGATIVE	OPD
29	F	CYTOMEGALOVIRUS IgG	POSITIVE	OPD
31	F	CYTOMEGALOVIRUS IgG	NEGATIVE	OPD
28	F	CYTOMEGALOVIRUS IgG	POSITIVE	OPD
27	F	CYTOMEGALOVIRUS IgG	POSITIVE	OPD
57	F	CYTOMEGALOVIRUS IgG	POSITIVE	OPD
35	F	CYTOMEGALOVIRUS IgG	POSITIVE	OPD
34	F	CYTOMEGALOVIRUS IgG	POSITIVE	OPD
31	F	CYTOMEGALOVIRUS IgG	NEGATIVE	OPD
3	F	CYTOMEGALOVIRUS IgG	POSITIVE	OPD
28	F	CYTOMEGALOVIRUS IgG	POSITIVE	OPD
20	F	CYTOMEGALOVIRUS IgG	POSITIVE	OPD
28	F	CYTOMEGALOVIRUS IgG	POSITIVE	OPD
38	F	CYTOMEGALOVIRUS IgG	POSITIVE	OPD
47	M	CYTOMEGALOVIRUS IgG	POSITIVE	OPD
27	F	CYTOMEGALOVIRUS IgG	POSITIVE	OPD
42	F	CYTOMEGALOVIRUS IgG	POSITIVE	OPD
35	F	CYTOMEGALOVIRUS IgG	POSITIVE	OPD
47	M	CYTOMEGALOVIRUS IgG	POSITIVE	OPD
38	M	CYTOMEGALOVIRUS IgG	POSITIVE	OPD
34	F	CYTOMEGALOVIRUS IgG	NEGATIVE	OPD
40	F	CYTOMEGALOVIRUS IgG	POSITIVE	OPD
28	F	CYTOMEGALOVIRUS IgG	POSITIVE	OPD
21	F	CYTOMEGALOVIRUS IgG	POSITIVE	OPD
38	F	CYTOMEGALOVIRUS IgG	POSITIVE	OPD
33	F	CYTOMEGALOVIRUS IgG	POSITIVE	OPD
42	F	CYTOMEGALOVIRUS IgG	POSITIVE	OPD
29	F	CYTOMEGALOVIRUS IgG	POSITIVE	OPD
37	F	CYTOMEGALOVIRUS IgG	POSITIVE	OPD
29	F	CYTOMEGALOVIRUS IgG	POSITIVE	OPD
31	F	CYTOMEGALOVIRUS IgG	NEGATIVE	OPD
12	M	CYTOMEGALOVIRUS IgG	POSITIVE	OPD
32	M	CYTOMEGALOVIRUS IgG	NEGATIVE	OPD
33	F	CYTOMEGALOVIRUS IgG	POSITIVE	OPD
26	F	CYTOMEGALOVIRUS IgG	POSITIVE	OPD
27	F	CYTOMEGALOVIRUS IgG	POSITIVE	OPD
28	F	CYTOMEGALOVIRUS IgG	POSITIVE	OPD
12	M	CYTOMEGALOVIRUS IgG	POSITIVE	OPD
37	F	CYTOMEGALOVIRUS IgG	POSITIVE	OPD
30	F	CYTOMEGALOVIRUS IgG	POSITIVE	OPD
17	F	CYTOMEGALOVIRUS IgG	POSITIVE	OPD
32	F	CYTOMEGALOVIRUS IgG	POSITIVE	OPD
33	F	CYTOMEGALOVIRUS IgG	POSITIVE	OPD
24	F	CYTOMEGALOVIRUS IgG	POSITIVE	OPD
42	F	CYTOMEGALOVIRUS IgG	POSITIVE	OPD
35	M	CYTOMEGALOVIRUS IgG	POSITIVE	OPD
36	F	CYTOMEGALOVIRUS IgG	NEGATIVE	OPD
27	M	CYTOMEGALOVIRUS IgG	POSITIVE	OPD
31	M	CYTOMEGALOVIRUS IgG	POSITIVE	OPD
30	F	CYTOMEGALOVIRUS IgG	POSITIVE	OPD
27	F	CYTOMEGALOVIRUS IgG	POSITIVE	OPD
40	F	CYTOMEGALOVIRUS IgG	POSITIVE	OPD
28	F	CYTOMEGALOVIRUS IgG	POSITIVE	OPD
28	F	CYTOMEGALOVIRUS IgG	POSITIVE	OPD
26	F	CYTOMEGALOVIRUS IgG	POSITIVE	OPD
29	F	CYTOMEGALOVIRUS IgG	POSITIVE	OPD
1	M	CYTOMEGALOVIRUS IgG	POSITIVE	OPD
27	M	CYTOMEGALOVIRUS IgG	POSITIVE	OPD
43	M	CYTOMEGALOVIRUS IgG	POSITIVE	OPD
45	M	CYTOMEGALOVIRUS IgG	POSITIVE	OPD
65	M	CYTOMEGALOVIRUS IgG	POSITIVE	OPD
26	F	CYTOMEGALOVIRUS IgG	POSITIVE	OPD
24	F	CYTOMEGALOVIRUS IgG	NEGATIVE	OPD
41	F	CYTOMEGALOVIRUS IgG	POSITIVE	OPD
30	F	CYTOMEGALOVIRUS IgG	NEGATIVE	OPD
31	F	CYTOMEGALOVIRUS IgG	POSITIVE	OPD
34	F	CYTOMEGALOVIRUS IgG	POSITIVE	OPD
34	F	CYTOMEGALOVIRUS IgG	POSITIVE	OPD
29	F	CYTOMEGALOVIRUS IgG	NEGATIVE	OPD
38	M	CYTOMEGALOVIRUS IgG	POSITIVE	OPD
41	M	CYTOMEGALOVIRUS IgG	POSITIVE	OPD
45	M	CYTOMEGALOVIRUS IgG	POSITIVE	OPD
40	M	CYTOMEGALOVIRUS IgG	POSITIVE	OPD
52	F	CYTOMEGALOVIRUS IgG	POSITIVE	OPD
33	F	CYTOMEGALOVIRUS IgG	POSITIVE	OPD
35	F	CYTOMEGALOVIRUS IgG	POSITIVE	OPD
43	F	CYTOMEGALOVIRUS IgG	POSITIVE	OPD
36	F	CYTOMEGALOVIRUS IgG	NEGATIVE	OPD
43	M	CYTOMEGALOVIRUS IgG	POSITIVE	OPD
30	F	CYTOMEGALOVIRUS IgG	NEGATIVE	OPD
29	F	CYTOMEGALOVIRUS IgG	NEGATIVE	OPD
23	M	CYTOMEGALOVIRUS IgG	POSITIVE	OPD
50	F	CYTOMEGALOVIRUS IgG	POSITIVE	OPD
34	F	CYTOMEGALOVIRUS IgG	POSITIVE	OPD
51	F	CYTOMEGALOVIRUS IgG	POSITIVE	OPD
28	F	CYTOMEGALOVIRUS IgG	NEGATIVE	OPD
35	F	CYTOMEGALOVIRUS IgG	POSITIVE	OPD
26	F	CYTOMEGALOVIRUS IgG	POSITIVE	OPD
38	F	CYTOMEGALOVIRUS IgG	POSITIVE	OPD
34	F	CYTOMEGALOVIRUS IgG	POSITIVE	OPD
27	F	CYTOMEGALOVIRUS IgG	POSITIVE	OPD
28	F	CYTOMEGALOVIRUS IgG	POSITIVE	OPD
36	F	CYTOMEGALOVIRUS IgG	POSITIVE	OPD
27	F	CYTOMEGALOVIRUS IgG	POSITIVE	OPD
22	F	CYTOMEGALOVIRUS IgG	POSITIVE	OPD
28	F	CYTOMEGALOVIRUS IgG	POSITIVE	OPD
25	F	CYTOMEGALOVIRUS IgG	POSITIVE	OPD
62	M	CYTOMEGALOVIRUS IgG	POSITIVE	OPD
26	F	CYTOMEGALOVIRUS IgG	POSITIVE	OPD
38	M	CYTOMEGALOVIRUS IgG	POSITIVE	OPD
39	M	CYTOMEGALOVIRUS IgG	POSITIVE	OPD
30	F	CYTOMEGALOVIRUS IgG	NEGATIVE	OPD
21	F	CYTOMEGALOVIRUS IgG	POSITIVE	OPD
53	F	CYTOMEGALOVIRUS IgG	POSITIVE	OPD
37	F	CYTOMEGALOVIRUS IgG	POSITIVE	OPD
40	F	CYTOMEGALOVIRUS IgG	POSITIVE	OPD
40	F	CYTOMEGALOVIRUS IgG	POSITIVE	OPD
32	F	CYTOMEGALOVIRUS IgG	POSITIVE	OPD
29	M	CYTOMEGALOVIRUS IgG	POSITIVE	OPD
38	M	CYTOMEGALOVIRUS IgG	POSITIVE	OPD
32	F	CYTOMEGALOVIRUS IgG	POSITIVE	OPD
30	M	CYTOMEGALOVIRUS IgG	POSITIVE	OPD
33	F	CYTOMEGALOVIRUS IgG	POSITIVE	OPD
37	F	CYTOMEGALOVIRUS IgG	POSITIVE	OPD
27	M	CYTOMEGALOVIRUS IgG	POSITIVE	OPD
47	M	CYTOMEGALOVIRUS IgG	POSITIVE	OPD
50	M	CYTOMEGALOVIRUS IgG	POSITIVE	OPD
44	M	CYTOMEGALOVIRUS IgG	POSITIVE	OPD
30	M	CYTOMEGALOVIRUS IgG	POSITIVE	OPD
46	M	CYTOMEGALOVIRUS IgG	POSITIVE	OPD
28	F	CYTOMEGALOVIRUS IgG	POSITIVE	OPD
24	F	CYTOMEGALOVIRUS IgG	POSITIVE	OPD
24	F	CYTOMEGALOVIRUS IgG	POSITIVE	OPD
36	F	CYTOMEGALOVIRUS IgG	POSITIVE	OPD
34	F	CYTOMEGALOVIRUS IgG	POSITIVE	OPD
41	F	CYTOMEGALOVIRUS IgG	POSITIVE	OPD
51	M	CYTOMEGALOVIRUS IgG	POSITIVE	OPD
39	F	CYTOMEGALOVIRUS IgG	POSITIVE	OPD
42	F	CYTOMEGALOVIRUS IgG	POSITIVE	OPD
27	F	CYTOMEGALOVIRUS IgG	POSITIVE	OPD
43	M	CYTOMEGALOVIRUS IgG	NEGATIVE	OPD
31	M	CYTOMEGALOVIRUS IgG	POSITIVE	OPD
39	M	CYTOMEGALOVIRUS IgG	NEGATIVE	OPD
32	M	CYTOMEGALOVIRUS IgG	POSITIVE	OPD
55	M	CYTOMEGALOVIRUS IgG	NEGATIVE	OPD
39	F	CYTOMEGALOVIRUS IgG	NEGATIVE	OPD
38	M	CYTOMEGALOVIRUS IgG	POSITIVE	OPD
36	F	CYTOMEGALOVIRUS IgG	POSITIVE	OPD
39	F	CYTOMEGALOVIRUS IgG	POSITIVE	OPD
35	F	CYTOMEGALOVIRUS IgG	POSITIVE	OPD
34	M	CYTOMEGALOVIRUS IgG	POSITIVE	OPD
62	M	CYTOMEGALOVIRUS IgG	POSITIVE	OPD
40	F	CYTOMEGALOVIRUS IgG	POSITIVE	OPD
36	F	CYTOMEGALOVIRUS IgG	POSITIVE	OPD
40	F	CYTOMEGALOVIRUS IgG	POSITIVE	OPD
32	F	CYTOMEGALOVIRUS IgG	NEGATIVE	OPD
25	F	CYTOMEGALOVIRUS IgG	POSITIVE	OPD
33	F	CYTOMEGALOVIRUS IgG	POSITIVE	OPD
34	M	CYTOMEGALOVIRUS IgG	POSITIVE	OPD
29	F	CYTOMEGALOVIRUS IgG	POSITIVE	OPD
27	F	CYTOMEGALOVIRUS IgG	POSITIVE	OPD
60	M	CYTOMEGALOVIRUS IgG	POSITIVE	OPD
26	F	CYTOMEGALOVIRUS IgG	POSITIVE	OPD
27	F	CYTOMEGALOVIRUS IgG	POSITIVE	OPD
34	F	CYTOMEGALOVIRUS IgG	NEGATIVE	OPD
55	M	CYTOMEGALOVIRUS IgG	POSITIVE	OPD
13	F	CYTOMEGALOVIRUS IgG	NEGATIVE	OPD
25	F	CYTOMEGALOVIRUS IgG	POSITIVE	OPD
41	F	CYTOMEGALOVIRUS IgG	POSITIVE	OPD
46	M	CYTOMEGALOVIRUS IgG	POSITIVE	OPD
16	F	CYTOMEGALOVIRUS IgG	POSITIVE	OPD
40	M	CYTOMEGALOVIRUS IgG	POSITIVE	OPD
44	F	CYTOMEGALOVIRUS IgG	POSITIVE	OPD
25	M	CYTOMEGALOVIRUS IgG	POSITIVE	OPD
36	M	CYTOMEGALOVIRUS IgG	POSITIVE	OPD
37	M	CYTOMEGALOVIRUS IgG	NEGATIVE	OPD
23	M	CYTOMEGALOVIRUS IgG	POSITIVE	OPD
39	F	CYTOMEGALOVIRUS IgG	NEGATIVE	OPD
44	F	CYTOMEGALOVIRUS IgG	POSITIVE	OPD
36	M	CYTOMEGALOVIRUS IgG	POSITIVE	OPD
37	F	CYTOMEGALOVIRUS IgG	POSITIVE	OPD
37	F	CYTOMEGALOVIRUS IgG	POSITIVE	OPD
34	F	CYTOMEGALOVIRUS IgG	POSITIVE	OPD
32	F	CYTOMEGALOVIRUS IgG	POSITIVE	OPD
38	F	CYTOMEGALOVIRUS IgG	POSITIVE	OPD
25	F	CYTOMEGALOVIRUS IgG	POSITIVE	OPD
30	F	CYTOMEGALOVIRUS IgG	NEGATIVE	OPD
32	F	CYTOMEGALOVIRUS IgG	POSITIVE	OPD
30	F	CYTOMEGALOVIRUS IgG	POSITIVE	OPD
39	F	CYTOMEGALOVIRUS IgG	POSITIVE	OPD
38	F	CYTOMEGALOVIRUS IgG	POSITIVE	OPD
22	F	CYTOMEGALOVIRUS IgG	POSITIVE	OPD
22	F	CYTOMEGALOVIRUS IgG	POSITIVE	OPD
56	M	CYTOMEGALOVIRUS IgG	POSITIVE	OPD
18	M	CYTOMEGALOVIRUS IgG	POSITIVE	OPD
39	F	CYTOMEGALOVIRUS IgG	POSITIVE	OPD
23	F	CYTOMEGALOVIRUS IgG	POSITIVE	OPD
50	F	CYTOMEGALOVIRUS IgG	POSITIVE	OPD
49	M	CYTOMEGALOVIRUS IgG	POSITIVE	OPD
19	M	CYTOMEGALOVIRUS IgG	POSITIVE	OPD
48	F	CYTOMEGALOVIRUS IgG	POSITIVE	OPD
37	F	CYTOMEGALOVIRUS IgG	POSITIVE	OPD
41	F	CYTOMEGALOVIRUS IgG	POSITIVE	OPD
42	F	CYTOMEGALOVIRUS IgG	POSITIVE	OPD
29	F	CYTOMEGALOVIRUS IgG	POSITIVE	OPD
41	M	CYTOMEGALOVIRUS IgG	POSITIVE	OPD
42	M	CYTOMEGALOVIRUS IgG	POSITIVE	OPD
40	M	CYTOMEGALOVIRUS IgG	POSITIVE	OPD
21	M	CYTOMEGALOVIRUS IgG	POSITIVE	OPD
31	F	CYTOMEGALOVIRUS IgG	POSITIVE	OPD
42	M	CYTOMEGALOVIRUS IgG	NEGATIVE	OPD
38	F	CYTOMEGALOVIRUS IgG	POSITIVE	OPD
41	F	CYTOMEGALOVIRUS IgG	POSITIVE	OPD
38	F	CYTOMEGALOVIRUS IgG	POSITIVE	OPD
43	F	CYTOMEGALOVIRUS IgG	POSITIVE	OPD
39	F	CYTOMEGALOVIRUS IgG	POSITIVE	OPD
33	F	CYTOMEGALOVIRUS IgG	NEGATIVE	OPD
28	F	CYTOMEGALOVIRUS IgG	POSITIVE	OPD
50	M	CYTOMEGALOVIRUS IgG	POSITIVE	OPD
46	F	CYTOMEGALOVIRUS IgG	POSITIVE	OPD
38	F	CYTOMEGALOVIRUS IgG	POSITIVE	OPD
26	F	CYTOMEGALOVIRUS IgG	POSITIVE	OPD
38	F	CYTOMEGALOVIRUS IgG	POSITIVE	OPD
45	M	CYTOMEGALOVIRUS IgG	POSITIVE	OPD
25	F	CYTOMEGALOVIRUS IgG	POSITIVE	OPD
72	M	CYTOMEGALOVIRUS IgG	POSITIVE	OPD
33	F	CYTOMEGALOVIRUS IgG	POSITIVE	OPD
13	F	CYTOMEGALOVIRUS IgG	NEGATIVE	OPD
30	F	CYTOMEGALOVIRUS IgG	NEGATIVE	OPD
41	F	CYTOMEGALOVIRUS IgG	POSITIVE	OPD
27	F	CYTOMEGALOVIRUS IgG	POSITIVE	OPD
45	M	CYTOMEGALOVIRUS IgG	POSITIVE	OPD
43	F	CYTOMEGALOVIRUS IgG	POSITIVE	OPD
31	F	CYTOMEGALOVIRUS IgG	NEGATIVE	OPD
39	F	CYTOMEGALOVIRUS IgG	NEGATIVE	OPD
25	F	CYTOMEGALOVIRUS IgG	POSITIVE	OPD
29	F	CYTOMEGALOVIRUS IgG	POSITIVE	OPD
34	M	CYTOMEGALOVIRUS IgG	POSITIVE	OPD
30	F	CYTOMEGALOVIRUS IgG	NEGATIVE	OPD
31	F	CYTOMEGALOVIRUS IgG	NEGATIVE	OPD
40	F	CYTOMEGALOVIRUS IgG	POSITIVE	OPD
17	F	CYTOMEGALOVIRUS IgG	POSITIVE	OPD
32	F	CYTOMEGALOVIRUS IgG	POSITIVE	OPD
25	F	CYTOMEGALOVIRUS IgG	POSITIVE	OPD
31	F	CYTOMEGALOVIRUS IgG	NEGATIVE	OPD
49	M	CYTOMEGALOVIRUS IgG	POSITIVE	OPD
20	M	CYTOMEGALOVIRUS IgG	POSITIVE	OPD
54	M	CYTOMEGALOVIRUS IgG	POSITIVE	OPD
25	F	CYTOMEGALOVIRUS IgG	POSITIVE	OPD
24	F	CYTOMEGALOVIRUS IgG	POSITIVE	OPD
28	F	CYTOMEGALOVIRUS IgG	POSITIVE	OPD
62	M	CYTOMEGALOVIRUS IgG	POSITIVE	OPD
47	M	CYTOMEGALOVIRUS IgG	POSITIVE	OPD
30	F	CYTOMEGALOVIRUS IgG	POSITIVE	OPD
43	F	CYTOMEGALOVIRUS IgG	POSITIVE	OPD
36	F	CYTOMEGALOVIRUS IgG	POSITIVE	OPD
36	F	CYTOMEGALOVIRUS IgG	POSITIVE	OPD
26	F	CYTOMEGALOVIRUS IgG	POSITIVE	OPD
26	F	CYTOMEGALOVIRUS IgG	NEGATIVE	OPD
1	F	CYTOMEGALOVIRUS IgG	NEGATIVE	OPD
31	F	CYTOMEGALOVIRUS IgG	POSITIVE	OPD
27	F	CYTOMEGALOVIRUS IgG	POSITIVE	OPD
42	F	CYTOMEGALOVIRUS IgG	POSITIVE	OPD
20	F	CYTOMEGALOVIRUS IgG	POSITIVE	OPD
35	F	CYTOMEGALOVIRUS IgG	POSITIVE	OPD
40	F	CYTOMEGALOVIRUS IgG	NEGATIVE	OPD
34	F	CYTOMEGALOVIRUS IgG	POSITIVE	OPD
35	M	CYTOMEGALOVIRUS IgG	POSITIVE	OPD
40	F	CYTOMEGALOVIRUS IgG	POSITIVE	OPD
37	M	CYTOMEGALOVIRUS IgG	POSITIVE	OPD
28	F	CYTOMEGALOVIRUS IgG	POSITIVE	OPD
25	F	CYTOMEGALOVIRUS IgG	POSITIVE	OPD
32	F	CYTOMEGALOVIRUS IgG	POSITIVE	OPD
26	F	CYTOMEGALOVIRUS IgG	POSITIVE	OPD
25	F	CYTOMEGALOVIRUS IgG	POSITIVE	OPD
39	M	CYTOMEGALOVIRUS IgG	POSITIVE	OPD
34	F	CYTOMEGALOVIRUS IgG	POSITIVE	OPD
35	F	CYTOMEGALOVIRUS IgG	NEGATIVE	OPD
35	M	CYTOMEGALOVIRUS IgG	POSITIVE	OPD
23	F	CYTOMEGALOVIRUS IgG	POSITIVE	OPD
35	F	CYTOMEGALOVIRUS IgG	NEGATIVE	OPD
40	F	CYTOMEGALOVIRUS IgG	POSITIVE	OPD
40	F	CYTOMEGALOVIRUS IgG	POSITIVE	OPD
27	F	CYTOMEGALOVIRUS IgG	POSITIVE	OPD
36	F	CYTOMEGALOVIRUS IgG	POSITIVE	OPD
36	M	CYTOMEGALOVIRUS IgG	POSITIVE	OPD
10	F	CYTOMEGALOVIRUS IgG	POSITIVE	OPD
35	F	CYTOMEGALOVIRUS IgG	POSITIVE	OPD
37	F	CYTOMEGALOVIRUS IgG	POSITIVE	OPD
32	M	CYTOMEGALOVIRUS IgG	POSITIVE	OPD
26	F	CYTOMEGALOVIRUS IgG	POSITIVE	OPD
31	F	CYTOMEGALOVIRUS IgG	POSITIVE	OPD
34	F	CYTOMEGALOVIRUS IgG	POSITIVE	OPD
42	F	CYTOMEGALOVIRUS IgG	POSITIVE	OPD
36	M	CYTOMEGALOVIRUS IgG	POSITIVE	OPD
28	F	CYTOMEGALOVIRUS IgG	POSITIVE	OPD
41	F	CYTOMEGALOVIRUS IgG	POSITIVE	OPD
34	F	CYTOMEGALOVIRUS IgG	POSITIVE	OPD
42	F	CYTOMEGALOVIRUS IgG	NEGATIVE	OPD
34	F	CYTOMEGALOVIRUS IgG	NEGATIVE	OPD
48	M	CYTOMEGALOVIRUS IgG	POSITIVE	OPD
39	F	CYTOMEGALOVIRUS IgG	POSITIVE	OPD
34	F	CYTOMEGALOVIRUS IgG	POSITIVE	OPD
38	F	CYTOMEGALOVIRUS IgG	POSITIVE	OPD
45	M	CYTOMEGALOVIRUS IgG	POSITIVE	OPD
25	F	CYTOMEGALOVIRUS IgG	POSITIVE	OPD

## Sheet: Hepatitis A
AGE	SEX	INVESTIGATION 1	RESULT 1	INVESTIGATION 2	RESULT 2	PAT_TYPE
26	M	HEPATITIS A ANTIBODIES (IgM)	POSITIVE	HEPATITIS A ANTIBODIES (TOTAL)	POSITIVE	OPD
35	F	HEPATITIS A ANTIBODIES (IgM)	POSITIVE	HEPATITIS A ANTIBODIES (TOTAL)	POSITIVE	OPD
25	F	HEPATITIS A ANTIBODIES (IgM)	POSITIVE	HEPATITIS A ANTIBODIES (TOTAL)	POSITIVE	OPD
41	F	HEPATITIS A ANTIBODIES (IgM)	NEGATIVE	HEPATITIS A ANTIBODIES (TOTAL)	POSITIVE	OPD
20	M	HEPATITIS A ANTIBODIES (IgM)	NEGATIVE	HEPATITIS A ANTIBODIES (TOTAL)	POSITIVE	OPD
4	M	HEPATITIS A ANTIBODIES (IgM)	NEGATIVE	HEPATITIS A ANTIBODIES (TOTAL)	NEGATIVE	OPD
75	M	HEPATITIS A ANTIBODIES (IgM)	NEGATIVE	HEPATITIS A ANTIBODIES (TOTAL)	POSITIVE	OPD
44	M	HEPATITIS A ANTIBODIES (IgM)	NEGATIVE	HEPATITIS A ANTIBODIES (TOTAL)	POSITIVE	OPD
15	M	HEPATITIS A ANTIBODIES (IgM)	POSITIVE	HEPATITIS A ANTIBODIES (TOTAL)	POSITIVE	OPD
42	M	HEPATITIS A ANTIBODIES (IgM)	NEGATIVE	HEPATITIS A ANTIBODIES (TOTAL)	POSITIVE	OPD
79	M	HEPATITIS A ANTIBODIES (IgM)	NEGATIVE	HEPATITIS A ANTIBODIES (TOTAL)	POSITIVE	OPD
5	M	HEPATITIS A ANTIBODIES (IgM)	POSITIVE	HEPATITIS A ANTIBODIES (TOTAL)	POSITIVE	OPD
48	F	HEPATITIS A ANTIBODIES (IgM)	NEGATIVE	HEPATITIS A ANTIBODIES (TOTAL)	POSITIVE	OPD
55	F	HEPATITIS A ANTIBODIES (IgM)	NEGATIVE	HEPATITIS A ANTIBODIES (TOTAL)	POSITIVE	OPD
68	M	HEPATITIS A ANTIBODIES (IgM)	NEGATIVE	HEPATITIS A ANTIBODIES (TOTAL)	POSITIVE	OPD
69	M	HEPATITIS A ANTIBODIES (IgM)	NEGATIVE	HEPATITIS A ANTIBODIES (TOTAL)	NEGATIVE	OPD
41	M	HEPATITIS A ANTIBODIES (IgM)	NEGATIVE	HEPATITIS A ANTIBODIES (TOTAL)	POSITIVE	OPD
14	M	HEPATITIS A ANTIBODIES (IgM)	NEGATIVE	HEPATITIS A ANTIBODIES (TOTAL)	NEGATIVE	OPD
48	M	HEPATITIS A ANTIBODIES (IgM)	NEGATIVE	HEPATITIS A ANTIBODIES (TOTAL)	POSITIVE	OPD
27	M	HEPATITIS A ANTIBODIES (IgM)	POSITIVE	HEPATITIS A ANTIBODIES (TOTAL)	POSITIVE	OPD
32	M	HEPATITIS A ANTIBODIES (IgM)	NEGATIVE	HEPATITIS A ANTIBODIES (TOTAL)	POSITIVE	OPD
54	M	HEPATITIS A ANTIBODIES (IgM)	NEGATIVE	HEPATITIS A ANTIBODIES (TOTAL)	POSITIVE	OPD
40	M	HEPATITIS A ANTIBODIES (IgM)	NEGATIVE	HEPATITIS A ANTIBODIES (TOTAL)	POSITIVE	OPD
37	F	HEPATITIS A ANTIBODIES (IgM)	NEGATIVE	HEPATITIS A ANTIBODIES (TOTAL)	POSITIVE	OPD
25	F	HEPATITIS A ANTIBODIES (IgM)	NEGATIVE	HEPATITIS A ANTIBODIES (TOTAL)	NEGATIVE	OPD
20	F	HEPATITIS A ANTIBODIES (IgM)	NEGATIVE	HEPATITIS A ANTIBODIES (TOTAL)	POSITIVE	OPD
29	F	HEPATITIS A ANTIBODIES (IgM)	POSITIVE	HEPATITIS A ANTIBODIES (TOTAL)	POSITIVE	OPD
3	F	HEPATITIS A ANTIBODIES (IgM)	POSITIVE	HEPATITIS A ANTIBODIES (TOTAL)	POSITIVE	OPD
41	F	HEPATITIS A ANTIBODIES (IgM)	NEGATIVE	HEPATITIS A ANTIBODIES (TOTAL)	POSITIVE	OPD
7	F	HEPATITIS A ANTIBODIES (IgM)	NEGATIVE	HEPATITIS A ANTIBODIES (TOTAL)	POSITIVE	OPD
6	F	HEPATITIS A ANTIBODIES (IgM)	NEGATIVE	HEPATITIS A ANTIBODIES (TOTAL)	POSITIVE	OPD
26	F	HEPATITIS A ANTIBODIES (IgM)	POSITIVE	HEPATITIS A ANTIBODIES (TOTAL)	POSITIVE	OPD
57	F	HEPATITIS A ANTIBODIES (IgM)	NEGATIVE	HEPATITIS A ANTIBODIES (TOTAL)	POSITIVE	OPD
47	F	HEPATITIS A ANTIBODIES (IgM)	NEGATIVE	HEPATITIS A ANTIBODIES (TOTAL)	POSITIVE	OPD
1	F	HEPATITIS A ANTIBODIES (IgM)	NEGATIVE	HEPATITIS A ANTIBODIES (TOTAL)	NEGATIVE	OPD
1	M	HEPATITIS A ANTIBODIES (IgM)	NEGATIVE	HEPATITIS A ANTIBODIES (TOTAL)	NEGATIVE	OPD
4	F	HEPATITIS A ANTIBODIES (IgM)	NEGATIVE	HEPATITIS A ANTIBODIES (TOTAL)	POSITIVE	OPD
3	M	HEPATITIS A ANTIBODIES (IgM)	POSITIVE	HEPATITIS A ANTIBODIES (TOTAL)	POSITIVE	OPD
2	F	HEPATITIS A ANTIBODIES (IgM)	POSITIVE	HEPATITIS A ANTIBODIES (TOTAL)	POSITIVE	OPD
2	F	HEPATITIS A ANTIBODIES (IgM)	NEGATIVE	HEPATITIS A ANTIBODIES (TOTAL)	POSITIVE	OPD
4	F	HEPATITIS A ANTIBODIES (IgM)	POSITIVE	HEPATITIS A ANTIBODIES (TOTAL)	POSITIVE	OPD
9	M	HEPATITIS A ANTIBODIES (IgM)	POSITIVE	HEPATITIS A ANTIBODIES (TOTAL)	POSITIVE	OPD
59	M	HEPATITIS A ANTIBODIES (IgM)	NEGATIVE	HEPATITIS A ANTIBODIES (TOTAL)	POSITIVE	OPD
45	M	HEPATITIS A ANTIBODIES (IgM)	NEGATIVE	HEPATITIS A ANTIBODIES (TOTAL)	POSITIVE	OPD
23	M	HEPATITIS A ANTIBODIES (IgM)	NEGATIVE	HEPATITIS A ANTIBODIES (TOTAL)	POSITIVE	OPD
11	M	HEPATITIS A ANTIBODIES (IgM)	POSITIVE	HEPATITIS A ANTIBODIES (TOTAL)	POSITIVE	OPD
5	M	HEPATITIS A ANTIBODIES (IgM)	POSITIVE	HEPATITIS A ANTIBODIES (TOTAL)	POSITIVE	OPD
61	M	HEPATITIS A ANTIBODIES (IgM)	NEGATIVE	HEPATITIS A ANTIBODIES (TOTAL)	POSITIVE	OPD
28	M	HEPATITIS A ANTIBODIES (IgM)	NEGATIVE	HEPATITIS A ANTIBODIES (TOTAL)	NEGATIVE	OPD
32	M	HEPATITIS A ANTIBODIES (IgM)	NEGATIVE	HEPATITIS A ANTIBODIES (TOTAL)	POSITIVE	OPD
30	M	HEPATITIS A ANTIBODIES (IgM)	NEGATIVE	HEPATITIS A ANTIBODIES (TOTAL)	POSITIVE	OPD
36	M	HEPATITIS A ANTIBODIES (IgM)	NEGATIVE	HEPATITIS A ANTIBODIES (TOTAL)	POSITIVE	OPD
40	M	HEPATITIS A ANTIBODIES (IgM)	NEGATIVE	HEPATITIS A ANTIBODIES (TOTAL)	POSITIVE	OPD
13	M	HEPATITIS A ANTIBODIES (IgM)	POSITIVE	HEPATITIS A ANTIBODIES (TOTAL)	POSITIVE	OPD
25	M	HEPATITIS A ANTIBODIES (IgM)	NEGATIVE	HEPATITIS A ANTIBODIES (TOTAL)	POSITIVE	OPD
71	F	HEPATITIS A ANTIBODIES (IgM)	NEGATIVE	HEPATITIS A ANTIBODIES (TOTAL)	POSITIVE	OPD
47	M	HEPATITIS A ANTIBODIES (IgM)	NEGATIVE	HEPATITIS A ANTIBODIES (TOTAL)	NEGATIVE	OPD
64	F	HEPATITIS A ANTIBODIES (IgM)	NEGATIVE	HEPATITIS A ANTIBODIES (TOTAL)	POSITIVE	OPD
53	M	HEPATITIS A ANTIBODIES (IgM)	NEGATIVE	HEPATITIS A ANTIBODIES (TOTAL)	POSITIVE	OPD
2	M	HEPATITIS A ANTIBODIES (IgM)	NEGATIVE	HEPATITIS A ANTIBODIES (TOTAL)	POSITIVE	OPD
20	M	HEPATITIS A ANTIBODIES (IgM)	POSITIVE	HEPATITIS A ANTIBODIES (TOTAL)	POSITIVE	OPD
22	F	HEPATITIS A ANTIBODIES (IgM)	POSITIVE	HEPATITIS A ANTIBODIES (TOTAL)	POSITIVE	OPD
47	F	HEPATITIS A ANTIBODIES (IgM)	NEGATIVE	HEPATITIS A ANTIBODIES (TOTAL)	NEGATIVE	OPD
27	F	HEPATITIS A ANTIBODIES (IgM)	POSITIVE	HEPATITIS A ANTIBODIES (TOTAL)	POSITIVE	OPD
35	F	HEPATITIS A ANTIBODIES (IgM)	NEGATIVE	HEPATITIS A ANTIBODIES (TOTAL)	POSITIVE	OPD
26	M	HEPATITIS A ANTIBODIES (IgM)	NEGATIVE	HEPATITIS A ANTIBODIES (TOTAL)	POSITIVE	OPD
13	M	HEPATITIS A ANTIBODIES (IgM)	NEGATIVE	HEPATITIS A ANTIBODIES (TOTAL)	POSITIVE	OPD
40	M	HEPATITIS A ANTIBODIES (IgM)	NEGATIVE	HEPATITIS A ANTIBODIES (TOTAL)	POSITIVE	OPD
45	M	HEPATITIS A ANTIBODIES (IgM)	NEGATIVE	HEPATITIS A ANTIBODIES (TOTAL)	POSITIVE	OPD
31	M	HEPATITIS A ANTIBODIES (IgM)	NEGATIVE	HEPATITIS A ANTIBODIES (TOTAL)	POSITIVE	OPD
51	M	HEPATITIS A ANTIBODIES (IgM)	NEGATIVE	HEPATITIS A ANTIBODIES (TOTAL)	POSITIVE	OPD
31	F	HEPATITIS A ANTIBODIES (IgM)	NEGATIVE	HEPATITIS A ANTIBODIES (TOTAL)	POSITIVE	OPD
11	F	HEPATITIS A ANTIBODIES (IgM)	NEGATIVE	HEPATITIS A ANTIBODIES (TOTAL)	POSITIVE	OPD
43	M	HEPATITIS A ANTIBODIES (IgM)	NEGATIVE	HEPATITIS A ANTIBODIES (TOTAL)	POSITIVE	OPD
33	F	HEPATITIS A ANTIBODIES (IgM)	NEGATIVE	HEPATITIS A ANTIBODIES (TOTAL)	POSITIVE	OPD
52	M	HEPATITIS A ANTIBODIES (IgM)	NEGATIVE	HEPATITIS A ANTIBODIES (TOTAL)	POSITIVE	OPD
49	M	HEPATITIS A ANTIBODIES (IgM)	NEGATIVE	HEPATITIS A ANTIBODIES (TOTAL)	POSITIVE	OPD
34	M	HEPATITIS A ANTIBODIES (IgM)	EQUIVOCAL	HEPATITIS A ANTIBODIES (TOTAL)	POSITIVE	OPD
24	M	HEPATITIS A ANTIBODIES (IgM)	NEGATIVE	HEPATITIS A ANTIBODIES (TOTAL)	POSITIVE	OPD
21	M	HEPATITIS A ANTIBODIES (IgM)	NEGATIVE	HEPATITIS A ANTIBODIES (TOTAL)	POSITIVE	OPD
24	M	HEPATITIS A ANTIBODIES (IgM)	NEGATIVE	HEPATITIS A ANTIBODIES (TOTAL)	POSITIVE	OPD
22	M	HEPATITIS A ANTIBODIES (IgM)	POSITIVE	HEPATITIS A ANTIBODIES (TOTAL)	POSITIVE	OPD
28	M	HEPATITIS A ANTIBODIES (IgM)	POSITIVE	HEPATITIS A ANTIBODIES (TOTAL)	POSITIVE	OPD
5	M	HEPATITIS A ANTIBODIES (IgM)	POSITIVE	HEPATITIS A ANTIBODIES (TOTAL)	POSITIVE	OPD
46	M	HEPATITIS A ANTIBODIES (IgM)	NEGATIVE	HEPATITIS A ANTIBODIES (TOTAL)	POSITIVE	OPD
19	M	HEPATITIS A ANTIBODIES (IgM)	POSITIVE	HEPATITIS A ANTIBODIES (TOTAL)	POSITIVE	OPD
41	M	HEPATITIS A ANTIBODIES (IgM)	NEGATIVE	HEPATITIS A ANTIBODIES (TOTAL)	POSITIVE	OPD
36	M	HEPATITIS A ANTIBODIES (IgM)	NEGATIVE	HEPATITIS A ANTIBODIES (TOTAL)	POSITIVE	OPD
49	M	HEPATITIS A ANTIBODIES (IgM)	NEGATIVE	HEPATITIS A ANTIBODIES (TOTAL)	POSITIVE	OPD
65	M	HEPATITIS A ANTIBODIES (IgM)	NEGATIVE	HEPATITIS A ANTIBODIES (TOTAL)	POSITIVE	OPD
46	M	HEPATITIS A ANTIBODIES (IgM)	NEGATIVE	HEPATITIS A ANTIBODIES (TOTAL)	POSITIVE	OPD
17	M	HEPATITIS A ANTIBODIES (IgM)	POSITIVE	HEPATITIS A ANTIBODIES (TOTAL)	POSITIVE	OPD
23	F	HEPATITIS A ANTIBODIES (IgM)	NEGATIVE	HEPATITIS A ANTIBODIES (TOTAL)	POSITIVE	OPD
44	M	HEPATITIS A ANTIBODIES (IgM)	NEGATIVE	HEPATITIS A ANTIBODIES (TOTAL)	POSITIVE	OPD
15	F	HEPATITIS A ANTIBODIES (IgM)	POSITIVE	HEPATITIS A ANTIBODIES (TOTAL)	POSITIVE	OPD
25	F	HEPATITIS A ANTIBODIES (IgM)	NEGATIVE	HEPATITIS A ANTIBODIES (TOTAL)	POSITIVE	OPD
28	M	HEPATITIS A ANTIBODIES (IgM)	NEGATIVE	HEPATITIS A ANTIBODIES (TOTAL)	POSITIVE	OPD
54	M	HEPATITIS A ANTIBODIES (IgM)	NEGATIVE	HEPATITIS A ANTIBODIES (TOTAL)	POSITIVE	OPD
23	F	HEPATITIS A ANTIBODIES (IgM)	NEGATIVE	HEPATITIS A ANTIBODIES (TOTAL)	POSITIVE	OPD
21	F	HEPATITIS A ANTIBODIES (IgM)	POSITIVE	HEPATITIS A ANTIBODIES (TOTAL)	POSITIVE	OPD
58	F	HEPATITIS A ANTIBODIES (IgM)	NEGATIVE	HEPATITIS A ANTIBODIES (TOTAL)	POSITIVE	OPD
12	M	HEPATITIS A ANTIBODIES (IgM)	POSITIVE	HEPATITIS A ANTIBODIES (TOTAL)	POSITIVE	OPD
3	M	HEPATITIS A ANTIBODIES (IgM)	POSITIVE	HEPATITIS A ANTIBODIES (TOTAL)	POSITIVE	OPD
16	M	HEPATITIS A ANTIBODIES (IgM)	POSITIVE	HEPATITIS A ANTIBODIES (TOTAL)	POSITIVE	OPD
27	F	HEPATITIS A ANTIBODIES (IgM)	POSITIVE	HEPATITIS A ANTIBODIES (TOTAL)	POSITIVE	OPD
34	M	HEPATITIS A ANTIBODIES (IgM)	NEGATIVE	HEPATITIS A ANTIBODIES (TOTAL)	POSITIVE	OPD
65	F	HEPATITIS A ANTIBODIES (IgM)	NEGATIVE	HEPATITIS A ANTIBODIES (TOTAL)	POSITIVE	OPD
34	F	HEPATITIS A ANTIBODIES (IgM)	NEGATIVE	HEPATITIS A ANTIBODIES (TOTAL)	POSITIVE	OPD
7	F	HEPATITIS A ANTIBODIES (IgM)	POSITIVE	HEPATITIS A ANTIBODIES (TOTAL)	POSITIVE	OPD
6	F	HEPATITIS A ANTIBODIES (IgM)	POSITIVE	HEPATITIS A ANTIBODIES (TOTAL)	POSITIVE	OPD
4	M	HEPATITIS A ANTIBODIES (IgM)	NEGATIVE	HEPATITIS A ANTIBODIES (TOTAL)	POSITIVE	OPD
53	F	HEPATITIS A ANTIBODIES (IgM)	NEGATIVE	HEPATITIS A ANTIBODIES (TOTAL)	POSITIVE	OPD
23	F	HEPATITIS A ANTIBODIES (IgM)	POSITIVE	HEPATITIS A ANTIBODIES (TOTAL)	POSITIVE	OPD
45	M	HEPATITIS A ANTIBODIES (IgM)	NEGATIVE	HEPATITIS A ANTIBODIES (TOTAL)	POSITIVE	OPD
52	M	HEPATITIS A ANTIBODIES (IgM)	NEGATIVE	HEPATITIS A ANTIBODIES (TOTAL)	POSITIVE	OPD
36	F	HEPATITIS A ANTIBODIES (IgM)	NEGATIVE	HEPATITIS A ANTIBODIES (TOTAL)	POSITIVE	OPD
62	F	HEPATITIS A ANTIBODIES (IgM)	NEGATIVE	HEPATITIS A ANTIBODIES (TOTAL)	POSITIVE	OPD
4	F	HEPATITIS A ANTIBODIES (IgM)	POSITIVE	HEPATITIS A ANTIBODIES (TOTAL)	POSITIVE	OPD
75	F	HEPATITIS A ANTIBODIES (IgM)	NEGATIVE	HEPATITIS A ANTIBODIES (TOTAL)	POSITIVE	OPD
3	M	HEPATITIS A ANTIBODIES (IgM)	POSITIVE	HEPATITIS A ANTIBODIES (TOTAL)	POSITIVE	OPD
31	M	HEPATITIS A ANTIBODIES (IgM)	NEGATIVE	HEPATITIS A ANTIBODIES (TOTAL)	POSITIVE	OPD
49	F	HEPATITIS A ANTIBODIES (IgM)	POSITIVE	HEPATITIS A ANTIBODIES (TOTAL)	POSITIVE	OPD
8	F	HEPATITIS A ANTIBODIES (IgM)	POSITIVE	HEPATITIS A ANTIBODIES (TOTAL)	POSITIVE	OPD
24	F	HEPATITIS A ANTIBODIES (IgM)	NEGATIVE	HEPATITIS A ANTIBODIES (TOTAL)	POSITIVE	OPD
45	F	HEPATITIS A ANTIBODIES (IgM)	NEGATIVE	HEPATITIS A ANTIBODIES (TOTAL)	POSITIVE	OPD
34	M	HEPATITIS A ANTIBODIES (IgM)	POSITIVE	HEPATITIS A ANTIBODIES (TOTAL)	POSITIVE	OPD
44	F	HEPATITIS A ANTIBODIES (IgM)	NEGATIVE	HEPATITIS A ANTIBODIES (TOTAL)	POSITIVE	OPD
25	M	HEPATITIS A ANTIBODIES (IgM)	POSITIVE	HEPATITIS A ANTIBODIES (TOTAL)	POSITIVE	OPD
33	F	HEPATITIS A ANTIBODIES (IgM)	NEGATIVE	HEPATITIS A ANTIBODIES (TOTAL)	POSITIVE	OPD
45	F	HEPATITIS A ANTIBODIES (IgM)	NEGATIVE	HEPATITIS A ANTIBODIES (TOTAL)	POSITIVE	OPD
32	M	HEPATITIS A ANTIBODIES (IgM)	POSITIVE	HEPATITIS A ANTIBODIES (TOTAL)	POSITIVE	OPD
22	F	HEPATITIS A ANTIBODIES (IgM)	POSITIVE	HEPATITIS A ANTIBODIES (TOTAL)	POSITIVE	OPD
57	M	HEPATITIS A ANTIBODIES (IgM)	NEGATIVE	HEPATITIS A ANTIBODIES (TOTAL)	POSITIVE	OPD
21	F	HEPATITIS A ANTIBODIES (IgM)	POSITIVE	HEPATITIS A ANTIBODIES (TOTAL)	POSITIVE	OPD
19	F	HEPATITIS A ANTIBODIES (IgM)	POSITIVE	HEPATITIS A ANTIBODIES (TOTAL)	POSITIVE	OPD
28	F	HEPATITIS A ANTIBODIES (IgM)	NEGATIVE	HEPATITIS A ANTIBODIES (TOTAL)	POSITIVE	OPD
21	F	HEPATITIS A ANTIBODIES (IgM)	POSITIVE	HEPATITIS A ANTIBODIES (TOTAL)	POSITIVE	OPD
3	F	HEPATITIS A ANTIBODIES (IgM)	POSITIVE	HEPATITIS A ANTIBODIES (TOTAL)	POSITIVE	OPD
17	M	HEPATITIS A ANTIBODIES (IgM)	POSITIVE	HEPATITIS A ANTIBODIES (TOTAL)	POSITIVE	OPD
4	M	HEPATITIS A ANTIBODIES (IgM)	POSITIVE	HEPATITIS A ANTIBODIES (TOTAL)	POSITIVE	OPD
6	F	HEPATITIS A ANTIBODIES (IgM)	POSITIVE	HEPATITIS A ANTIBODIES (TOTAL)	POSITIVE	OPD
16	M	HEPATITIS A ANTIBODIES (IgM)	POSITIVE	HEPATITIS A ANTIBODIES (TOTAL)	POSITIVE	OPD
13	M	HEPATITIS A ANTIBODIES (IgM)	POSITIVE	HEPATITIS A ANTIBODIES (TOTAL)	POSITIVE	OPD
35	M	HEPATITIS A ANTIBODIES (IgM)	NEGATIVE	HEPATITIS A ANTIBODIES (TOTAL)	POSITIVE	OPD
64	M	HEPATITIS A ANTIBODIES (IgM)	POSITIVE	HEPATITIS A ANTIBODIES (TOTAL)	POSITIVE	OPD
45	M	HEPATITIS A ANTIBODIES (IgM)	NEGATIVE	HEPATITIS A ANTIBODIES (TOTAL)	POSITIVE	OPD
6	F	HEPATITIS A ANTIBODIES (IgM)	POSITIVE	HEPATITIS A ANTIBODIES (TOTAL)	POSITIVE	OPD
16	M	HEPATITIS A ANTIBODIES (IgM)	POSITIVE	HEPATITIS A ANTIBODIES (TOTAL)	POSITIVE	OPD
29	M	HEPATITIS A ANTIBODIES (IgM)	POSITIVE	HEPATITIS A ANTIBODIES (TOTAL)	POSITIVE	OPD
55	F	HEPATITIS A ANTIBODIES (IgM)	NEGATIVE	HEPATITIS A ANTIBODIES (TOTAL)	POSITIVE	OPD
75	M	HEPATITIS A ANTIBODIES (IgM)	NEGATIVE	HEPATITIS A ANTIBODIES (TOTAL)	POSITIVE	OPD
18	M	HEPATITIS A ANTIBODIES (IgM)	POSITIVE	HEPATITIS A ANTIBODIES (TOTAL)	POSITIVE	OPD
27	F	HEPATITIS A ANTIBODIES (IgM)	POSITIVE	HEPATITIS A ANTIBODIES (TOTAL)	POSITIVE	OPD
62	M	HEPATITIS A ANTIBODIES (IgM)	NEGATIVE	HEPATITIS A ANTIBODIES (TOTAL)	POSITIVE	OPD
13	M	HEPATITIS A ANTIBODIES (IgM)	POSITIVE	HEPATITIS A ANTIBODIES (TOTAL)	POSITIVE	OPD
13	F	HEPATITIS A ANTIBODIES (IgM)	POSITIVE	HEPATITIS A ANTIBODIES (TOTAL)	POSITIVE	OPD
15	M	HEPATITIS A ANTIBODIES (IgM)	POSITIVE	HEPATITIS A ANTIBODIES (TOTAL)	POSITIVE	OPD
52	F	HEPATITIS A ANTIBODIES (IgM)	NEGATIVE	HEPATITIS A ANTIBODIES (TOTAL)	POSITIVE	OPD
24	M	HEPATITIS A ANTIBODIES (IgM)	NEGATIVE	HEPATITIS A ANTIBODIES (TOTAL)	POSITIVE	OPD
34	F	HEPATITIS A ANTIBODIES (IgM)	NEGATIVE	HEPATITIS A ANTIBODIES (TOTAL)	POSITIVE	OPD
19	F	HEPATITIS A ANTIBODIES (IgM)	NEGATIVE	HEPATITIS A ANTIBODIES (TOTAL)	POSITIVE	OPD
49	M	HEPATITIS A ANTIBODIES (IgM)	NEGATIVE	HEPATITIS A ANTIBODIES (TOTAL)	POSITIVE	OPD
18	M	HEPATITIS A ANTIBODIES (IgM)	POSITIVE	HEPATITIS A ANTIBODIES (TOTAL)	POSITIVE	OPD
4	M	HEPATITIS A ANTIBODIES (IgM)	POSITIVE	HEPATITIS A ANTIBODIES (TOTAL)	POSITIVE	OPD
16	F	HEPATITIS A ANTIBODIES (IgM)	POSITIVE	HEPATITIS A ANTIBODIES (TOTAL)	POSITIVE	OPD
4	M	HEPATITIS A ANTIBODIES (IgM)	NEGATIVE	HEPATITIS A ANTIBODIES (TOTAL)	POSITIVE	OPD
6	F	HEPATITIS A ANTIBODIES (IgM)	POSITIVE	HEPATITIS A ANTIBODIES (TOTAL)	POSITIVE	OPD
35	F	HEPATITIS A ANTIBODIES (IgM)	NEGATIVE	HEPATITIS A ANTIBODIES (TOTAL)	POSITIVE	OPD
27	F	HEPATITIS A ANTIBODIES (IgM)	POSITIVE	HEPATITIS A ANTIBODIES (TOTAL)	POSITIVE	OPD
20	F	HEPATITIS A ANTIBODIES (IgM)	NEGATIVE	HEPATITIS A ANTIBODIES (TOTAL)	POSITIVE	OPD
4	F	HEPATITIS A ANTIBODIES (IgM)	POSITIVE	HEPATITIS A ANTIBODIES (TOTAL)	POSITIVE	OPD
6	F	HEPATITIS A ANTIBODIES (IgM)	POSITIVE	HEPATITIS A ANTIBODIES (TOTAL)	POSITIVE	OPD
71	M	HEPATITIS A ANTIBODIES (IgM)	NEGATIVE	HEPATITIS A ANTIBODIES (TOTAL)	POSITIVE	OPD
27	M	HEPATITIS A ANTIBODIES (IgM)	NEGATIVE	HEPATITIS A ANTIBODIES (TOTAL)	POSITIVE	OPD
26	M	HEPATITIS A ANTIBODIES (IgM)	POSITIVE	HEPATITIS A ANTIBODIES (TOTAL)	POSITIVE	OPD
40	F	HEPATITIS A ANTIBODIES (IgM)	POSITIVE	HEPATITIS A ANTIBODIES (TOTAL)	POSITIVE	OPD
52	M	HEPATITIS A ANTIBODIES (IgM)	NEGATIVE	HEPATITIS A ANTIBODIES (TOTAL)	POSITIVE	OPD
25	M	HEPATITIS A ANTIBODIES (IgM)	NEGATIVE	HEPATITIS A ANTIBODIES (TOTAL)	POSITIVE	OPD
16	M	HEPATITIS A ANTIBODIES (IgM)	POSITIVE	HEPATITIS A ANTIBODIES (TOTAL)	POSITIVE	OPD
45	F	HEPATITIS A ANTIBODIES (IgM)	POSITIVE	HEPATITIS A ANTIBODIES (TOTAL)	POSITIVE	OPD
73	F	HEPATITIS A ANTIBODIES (IgM)	NEGATIVE	HEPATITIS A ANTIBODIES (TOTAL)	POSITIVE	OPD
3	M	HEPATITIS A ANTIBODIES (IgM)	POSITIVE	HEPATITIS A ANTIBODIES (TOTAL)	POSITIVE	OPD
22	F	HEPATITIS A ANTIBODIES (IgM)	POSITIVE	HEPATITIS A ANTIBODIES (TOTAL)	POSITIVE	OPD
7	M	HEPATITIS A ANTIBODIES (IgM)	POSITIVE	HEPATITIS A ANTIBODIES (TOTAL)	POSITIVE	OPD
50	F	HEPATITIS A ANTIBODIES (IgM)	NEGATIVE	HEPATITIS A ANTIBODIES (TOTAL)	POSITIVE	OPD
51	F	HEPATITIS A ANTIBODIES (IgM)	NEGATIVE	HEPATITIS A ANTIBODIES (TOTAL)	POSITIVE	OPD
51	M	HEPATITIS A ANTIBODIES (IgM)	NEGATIVE	HEPATITIS A ANTIBODIES (TOTAL)	POSITIVE	OPD
6	F	HEPATITIS A ANTIBODIES (IgM)	POSITIVE	HEPATITIS A ANTIBODIES (TOTAL)	POSITIVE	OPD
20	F	HEPATITIS A ANTIBODIES (IgM)	POSITIVE	HEPATITIS A ANTIBODIES (TOTAL)	POSITIVE	OPD
4	F	HEPATITIS A ANTIBODIES (IgM)	POSITIVE	HEPATITIS A ANTIBODIES (TOTAL)	POSITIVE	OPD
30	M	HEPATITIS A ANTIBODIES (IgM)	POSITIVE	HEPATITIS A ANTIBODIES (TOTAL)	POSITIVE	OPD
11	M	HEPATITIS A ANTIBODIES (IgM)	NEGATIVE	HEPATITIS A ANTIBODIES (TOTAL)	POSITIVE	OPD
12	M	HEPATITIS A ANTIBODIES (IgM)	NEGATIVE	HEPATITIS A ANTIBODIES (TOTAL)	POSITIVE	OPD
8	M	HEPATITIS A ANTIBODIES (IgM)	POSITIVE	HEPATITIS A ANTIBODIES (TOTAL)	POSITIVE	OPD
62	F	HEPATITIS A ANTIBODIES (IgM)	POSITIVE	HEPATITIS A ANTIBODIES (TOTAL)	POSITIVE	OPD
28	M	HEPATITIS A ANTIBODIES (IgM)	NEGATIVE	HEPATITIS A ANTIBODIES (TOTAL)	POSITIVE	OPD
13	M	HEPATITIS A ANTIBODIES (IgM)	POSITIVE	HEPATITIS A ANTIBODIES (TOTAL)	POSITIVE	OPD
5	F	HEPATITIS A ANTIBODIES (IgM)	POSITIVE	HEPATITIS A ANTIBODIES (TOTAL)	POSITIVE	OPD
57	F	HEPATITIS A ANTIBODIES (IgM)	POSITIVE	HEPATITIS A ANTIBODIES (TOTAL)	POSITIVE	OPD
19	M	HEPATITIS A ANTIBODIES (IgM)	POSITIVE	HEPATITIS A ANTIBODIES (TOTAL)	POSITIVE	OPD
9	M	HEPATITIS A ANTIBODIES (IgM)	POSITIVE	HEPATITIS A ANTIBODIES (TOTAL)	POSITIVE	OPD
9	F	HEPATITIS A ANTIBODIES (IgM)	POSITIVE	HEPATITIS A ANTIBODIES (TOTAL)	POSITIVE	OPD
47	M	HEPATITIS A ANTIBODIES (IgM)	POSITIVE	HEPATITIS A ANTIBODIES (TOTAL)	POSITIVE	OPD
19	M	HEPATITIS A ANTIBODIES (IgM)	POSITIVE	HEPATITIS A ANTIBODIES (TOTAL)	POSITIVE	OPD
3	F	HEPATITIS A ANTIBODIES (IgM)	NEGATIVE	HEPATITIS A ANTIBODIES (TOTAL)	POSITIVE	OPD
30	M	HEPATITIS A ANTIBODIES (IgM)	POSITIVE	HEPATITIS A ANTIBODIES (TOTAL)	POSITIVE	OPD
7	F	HEPATITIS A ANTIBODIES (IgM)	POSITIVE	HEPATITIS A ANTIBODIES (TOTAL)	POSITIVE	OPD
6	M	HEPATITIS A ANTIBODIES (IgM)	POSITIVE	HEPATITIS A ANTIBODIES (TOTAL)	POSITIVE	OPD
14	M	HEPATITIS A ANTIBODIES (IgM)	POSITIVE	HEPATITIS A ANTIBODIES (TOTAL)	POSITIVE	OPD
33	M	HEPATITIS A ANTIBODIES (IgM)	NEGATIVE	HEPATITIS A ANTIBODIES (TOTAL)	POSITIVE	OPD
33	M	HEPATITIS A ANTIBODIES (IgM)	POSITIVE	HEPATITIS A ANTIBODIES (TOTAL)	POSITIVE	OPD
34	M	HEPATITIS A ANTIBODIES (IgM)	NEGATIVE	HEPATITIS A ANTIBODIES (TOTAL)	POSITIVE	OPD
31	M	HEPATITIS A ANTIBODIES (IgM)	POSITIVE	HEPATITIS A ANTIBODIES (TOTAL)	POSITIVE	OPD
46	M	HEPATITIS A ANTIBODIES (IgM)	NEGATIVE	HEPATITIS A ANTIBODIES (TOTAL)	POSITIVE	OPD
35	F	HEPATITIS A ANTIBODIES (IgM)	NEGATIVE	HEPATITIS A ANTIBODIES (TOTAL)	POSITIVE	OPD
16	M	HEPATITIS A ANTIBODIES (IgM)	NEGATIVE	HEPATITIS A ANTIBODIES (TOTAL)	POSITIVE	OPD
64	M	HEPATITIS A ANTIBODIES (IgM)	NEGATIVE	HEPATITIS A ANTIBODIES (TOTAL)	POSITIVE	OPD
40	F	HEPATITIS A ANTIBODIES (IgM)	NEGATIVE	HEPATITIS A ANTIBODIES (TOTAL)	POSITIVE	OPD
6	F	HEPATITIS A ANTIBODIES (IgM)	POSITIVE	HEPATITIS A ANTIBODIES (TOTAL)	POSITIVE	OPD
44	M	HEPATITIS A ANTIBODIES (IgM)	NEGATIVE	HEPATITIS A ANTIBODIES (TOTAL)	POSITIVE	OPD
28	F	HEPATITIS A ANTIBODIES (IgM)	NEGATIVE	HEPATITIS A ANTIBODIES (TOTAL)	POSITIVE	OPD
26	F	HEPATITIS A ANTIBODIES (IgM)	NEGATIVE	HEPATITIS A ANTIBODIES (TOTAL)	POSITIVE	OPD
19	M	HEPATITIS A ANTIBODIES (IgM)	POSITIVE	HEPATITIS A ANTIBODIES (TOTAL)	POSITIVE	OPD
60	M	HEPATITIS A ANTIBODIES (IgM)	NEGATIVE	HEPATITIS A ANTIBODIES (TOTAL)	POSITIVE	OPD
42	M	HEPATITIS A ANTIBODIES (IgM)	NEGATIVE	HEPATITIS A ANTIBODIES (TOTAL)	POSITIVE	OPD
5	M	HEPATITIS A ANTIBODIES (IgM)	POSITIVE	HEPATITIS A ANTIBODIES (TOTAL)	POSITIVE	OPD
48	M	HEPATITIS A ANTIBODIES (IgM)	NEGATIVE	HEPATITIS A ANTIBODIES (TOTAL)	POSITIVE	OPD
10	F	HEPATITIS A ANTIBODIES (IgM)	POSITIVE	HEPATITIS A ANTIBODIES (TOTAL)	POSITIVE	OPD
22	M	HEPATITIS A ANTIBODIES (IgM)	POSITIVE	HEPATITIS A ANTIBODIES (TOTAL)	POSITIVE	OPD
22	M	HEPATITIS A ANTIBODIES (IgM)	POSITIVE	HEPATITIS A ANTIBODIES (TOTAL)	POSITIVE	OPD
22	M	HEPATITIS A ANTIBODIES (IgM)	POSITIVE	HEPATITIS A ANTIBODIES (TOTAL)	POSITIVE	OPD
23	F	HEPATITIS A ANTIBODIES (IgM)	POSITIVE	HEPATITIS A ANTIBODIES (TOTAL)	POSITIVE	OPD
30	F	HEPATITIS A ANTIBODIES (IgM)	NEGATIVE	HEPATITIS A ANTIBODIES (TOTAL)	POSITIVE	OPD
10	M	HEPATITIS A ANTIBODIES (IgM)	POSITIVE	HEPATITIS A ANTIBODIES (TOTAL)	POSITIVE	OPD
37	F	HEPATITIS A ANTIBODIES (IgM)	NEGATIVE	HEPATITIS A ANTIBODIES (TOTAL)	POSITIVE	OPD
2	M	HEPATITIS A ANTIBODIES (IgM)	POSITIVE	HEPATITIS A ANTIBODIES (TOTAL)	POSITIVE	OPD
5	M	HEPATITIS A ANTIBODIES (IgM)	POSITIVE	HEPATITIS A ANTIBODIES (TOTAL)	POSITIVE	OPD
76	M	HEPATITIS A ANTIBODIES (IgM)	NEGATIVE	HEPATITIS A ANTIBODIES (TOTAL)	POSITIVE	OPD
38	M	HEPATITIS A ANTIBODIES (IgM)	NEGATIVE	HEPATITIS A ANTIBODIES (TOTAL)	POSITIVE	OPD
67	F	HEPATITIS A ANTIBODIES (IgM)	NEGATIVE	HEPATITIS A ANTIBODIES (TOTAL)	POSITIVE	OPD
17	M	HEPATITIS A ANTIBODIES (IgM)	NEGATIVE	HEPATITIS A ANTIBODIES (TOTAL)	POSITIVE	OPD
50	M	HEPATITIS A ANTIBODIES (IgM)	NEGATIVE	HEPATITIS A ANTIBODIES (TOTAL)	POSITIVE	OPD
3	F	HEPATITIS A ANTIBODIES (IgM)	EQUIVOCAL	HEPATITIS A ANTIBODIES (TOTAL)	POSITIVE	OPD
21	F	HEPATITIS A ANTIBODIES (IgM)	POSITIVE	HEPATITIS A ANTIBODIES (TOTAL)	POSITIVE	OPD
23	F	HEPATITIS A ANTIBODIES (IgM)	NEGATIVE	HEPATITIS A ANTIBODIES (TOTAL)	POSITIVE	OPD
17	M	HEPATITIS A ANTIBODIES (IgM)	POSITIVE	HEPATITIS A ANTIBODIES (TOTAL)	POSITIVE	OPD
62	M	HEPATITIS A ANTIBODIES (IgM)	POSITIVE	HEPATITIS A ANTIBODIES (TOTAL)	POSITIVE	OPD
25	F	HEPATITIS A ANTIBODIES (IgM)	POSITIVE	HEPATITIS A ANTIBODIES (TOTAL)	POSITIVE	OPD
44	F	HEPATITIS A ANTIBODIES (IgM)	NEGATIVE	HEPATITIS A ANTIBODIES (TOTAL)	POSITIVE	OPD
23	M	HEPATITIS A ANTIBODIES (IgM)	POSITIVE	HEPATITIS A ANTIBODIES (TOTAL)	POSITIVE	OPD
42	F	HEPATITIS A ANTIBODIES (IgM)	NEGATIVE	HEPATITIS A ANTIBODIES (TOTAL)	POSITIVE	OPD
33	M	HEPATITIS A ANTIBODIES (IgM)	NEGATIVE	HEPATITIS A ANTIBODIES (TOTAL)	POSITIVE	OPD
38	M	HEPATITIS A ANTIBODIES (IgM)	NEGATIVE	HEPATITIS A ANTIBODIES (TOTAL)	POSITIVE	OPD
47	M	HEPATITIS A ANTIBODIES (IgM)	NEGATIVE	HEPATITIS A ANTIBODIES (TOTAL)	POSITIVE	OPD
47	M	HEPATITIS A ANTIBODIES (IgM)	NEGATIVE	HEPATITIS A ANTIBODIES (TOTAL)	POSITIVE	OPD
26	M	HEPATITIS A ANTIBODIES (IgM)	NEGATIVE	HEPATITIS A ANTIBODIES (TOTAL)	POSITIVE	OPD
13	F	HEPATITIS A ANTIBODIES (IgM)	POSITIVE	HEPATITIS A ANTIBODIES (TOTAL)	POSITIVE	OPD
34	F	HEPATITIS A ANTIBODIES (IgM)	NEGATIVE	HEPATITIS A ANTIBODIES (TOTAL)	POSITIVE	OPD
10	M	HEPATITIS A ANTIBODIES (IgM)	POSITIVE	HEPATITIS A ANTIBODIES (TOTAL)	POSITIVE	OPD
15	M	HEPATITIS A ANTIBODIES (IgM)	POSITIVE	HEPATITIS A ANTIBODIES (TOTAL)	POSITIVE	OPD
31	M	HEPATITIS A ANTIBODIES (IgM)	NEGATIVE	HEPATITIS A ANTIBODIES (TOTAL)	POSITIVE	OPD
7	M	HEPATITIS A ANTIBODIES (IgM)	POSITIVE	HEPATITIS A ANTIBODIES (TOTAL)	POSITIVE	OPD
30	M	HEPATITIS A ANTIBODIES (IgM)	NEGATIVE	HEPATITIS A ANTIBODIES (TOTAL)	POSITIVE	OPD
36	M	HEPATITIS A ANTIBODIES (IgM)	POSITIVE	HEPATITIS A ANTIBODIES (TOTAL)	POSITIVE	OPD
4	F	HEPATITIS A ANTIBODIES (IgM)	POSITIVE	HEPATITIS A ANTIBODIES (TOTAL)	POSITIVE	OPD
80	F	HEPATITIS A ANTIBODIES (IgM)	NEGATIVE	HEPATITIS A ANTIBODIES (TOTAL)	POSITIVE	OPD
20	F	HEPATITIS A ANTIBODIES (IgM)	POSITIVE	HEPATITIS A ANTIBODIES (TOTAL)	POSITIVE	OPD
8	M	HEPATITIS A ANTIBODIES (IgM)	POSITIVE	HEPATITIS A ANTIBODIES (TOTAL)	POSITIVE	OPD
35	M	HEPATITIS A ANTIBODIES (IgM)	NEGATIVE	HEPATITIS A ANTIBODIES (TOTAL)	POSITIVE	OPD
40	F	HEPATITIS A ANTIBODIES (IgM)	NEGATIVE	HEPATITIS A ANTIBODIES (TOTAL)	POSITIVE	OPD
53	F	HEPATITIS A ANTIBODIES (IgM)	NEGATIVE	HEPATITIS A ANTIBODIES (TOTAL)	POSITIVE	OPD
21	M	HEPATITIS A ANTIBODIES (IgM)	POSITIVE	HEPATITIS A ANTIBODIES (TOTAL)	POSITIVE	OPD
73	M	HEPATITIS A ANTIBODIES (IgM)	NEGATIVE	HEPATITIS A ANTIBODIES (TOTAL)	POSITIVE	OPD
28	M	HEPATITIS A ANTIBODIES (IgM)	NEGATIVE	HEPATITIS A ANTIBODIES (TOTAL)	POSITIVE	OPD
43	F	HEPATITIS A ANTIBODIES (IgM)	NEGATIVE	HEPATITIS A ANTIBODIES (TOTAL)	POSITIVE	OPD
27	M	HEPATITIS A ANTIBODIES (IgM)	NEGATIVE	HEPATITIS A ANTIBODIES (TOTAL)	POSITIVE	OPD
44	M	HEPATITIS A ANTIBODIES (IgM)	NEGATIVE	HEPATITIS A ANTIBODIES (TOTAL)	POSITIVE	OPD
40	M	HEPATITIS A ANTIBODIES (IgM)	NEGATIVE	HEPATITIS A ANTIBODIES (TOTAL)	POSITIVE	OPD
25	F	HEPATITIS A ANTIBODIES (IgM)	POSITIVE	HEPATITIS A ANTIBODIES (TOTAL)	POSITIVE	OPD
18	M	HEPATITIS A ANTIBODIES (IgM)	POSITIVE	HEPATITIS A ANTIBODIES (TOTAL)	POSITIVE	OPD
28	M	HEPATITIS A ANTIBODIES (IgM)	NEGATIVE	HEPATITIS A ANTIBODIES (TOTAL)	POSITIVE	OPD
41	F	HEPATITIS A ANTIBODIES (IgM)	NEGATIVE	HEPATITIS A ANTIBODIES (TOTAL)	POSITIVE	OPD
43	M	HEPATITIS A ANTIBODIES (IgM)	NEGATIVE	HEPATITIS A ANTIBODIES (TOTAL)	POSITIVE	OPD
13	M	HEPATITIS A ANTIBODIES (IgM)	POSITIVE	HEPATITIS A ANTIBODIES (TOTAL)	POSITIVE	OPD
17	M	HEPATITIS A ANTIBODIES (IgM)	POSITIVE	HEPATITIS A ANTIBODIES (TOTAL)	POSITIVE	OPD
37	F	HEPATITIS A ANTIBODIES (IgM)	NEGATIVE	HEPATITIS A ANTIBODIES (TOTAL)	POSITIVE	OPD
15	F	HEPATITIS A ANTIBODIES (IgM)	NEGATIVE	HEPATITIS A ANTIBODIES (TOTAL)	POSITIVE	OPD
23	M	HEPATITIS A ANTIBODIES (IgM)	NEGATIVE	HEPATITIS A ANTIBODIES (TOTAL)	POSITIVE	OPD
65	F	HEPATITIS A ANTIBODIES (IgM)	POSITIVE	HEPATITIS A ANTIBODIES (TOTAL)	POSITIVE	OPD
29	F	HEPATITIS A ANTIBODIES (IgM)	NEGATIVE	HEPATITIS A ANTIBODIES (TOTAL)	POSITIVE	OPD
36	M	HEPATITIS A ANTIBODIES (IgM)	NEGATIVE	HEPATITIS A ANTIBODIES (TOTAL)	POSITIVE	OPD
16	M	HEPATITIS A ANTIBODIES (IgM)	POSITIVE	HEPATITIS A ANTIBODIES (TOTAL)	POSITIVE	OPD
20	M	HEPATITIS A ANTIBODIES (IgM)	POSITIVE	HEPATITIS A ANTIBODIES (TOTAL)	POSITIVE	OPD
19	M	HEPATITIS A ANTIBODIES (IgM)	POSITIVE	HEPATITIS A ANTIBODIES (TOTAL)	POSITIVE	OPD
47	F	HEPATITIS A ANTIBODIES (IgM)	NEGATIVE	HEPATITIS A ANTIBODIES (TOTAL)	POSITIVE	OPD
49	F	HEPATITIS A ANTIBODIES (IgM)	NEGATIVE	HEPATITIS A ANTIBODIES (TOTAL)	POSITIVE	OPD
4	M	HEPATITIS A ANTIBODIES (IgM)	NEGATIVE	HEPATITIS A ANTIBODIES (TOTAL)	POSITIVE	OPD
31	F	HEPATITIS A ANTIBODIES (IgM)	POSITIVE	HEPATITIS A ANTIBODIES (TOTAL)	POSITIVE	OPD
40	M	HEPATITIS A ANTIBODIES (IgM)	POSITIVE	HEPATITIS A ANTIBODIES (TOTAL)	POSITIVE	OPD
39	F	HEPATITIS A ANTIBODIES (IgM)	NEGATIVE	HEPATITIS A ANTIBODIES (TOTAL)	POSITIVE	OPD
37	F	HEPATITIS A ANTIBODIES (IgM)	NEGATIVE	HEPATITIS A ANTIBODIES (TOTAL)	POSITIVE	OPD
8	M	HEPATITIS A ANTIBODIES (IgM)	NEGATIVE	HEPATITIS A ANTIBODIES (TOTAL)	POSITIVE	OPD
38	F	HEPATITIS A ANTIBODIES (IgM)	NEGATIVE	HEPATITIS A ANTIBODIES (TOTAL)	POSITIVE	OPD
51	M	HEPATITIS A ANTIBODIES (IgM)	POSITIVE	HEPATITIS A ANTIBODIES (TOTAL)	POSITIVE	OPD
30	M	HEPATITIS A ANTIBODIES (IgM)	NEGATIVE	HEPATITIS A ANTIBODIES (TOTAL)	POSITIVE	OPD
34	M	HEPATITIS A ANTIBODIES (IgM)	NEGATIVE	HEPATITIS A ANTIBODIES (TOTAL)	POSITIVE	OPD
10	M	HEPATITIS A ANTIBODIES (IgM)	POSITIVE	HEPATITIS A ANTIBODIES (TOTAL)	POSITIVE	OPD
44	F	HEPATITIS A ANTIBODIES (IgM)	NEGATIVE	HEPATITIS A ANTIBODIES (TOTAL)	POSITIVE	OPD
47	F	HEPATITIS A ANTIBODIES (IgM)	NEGATIVE	HEPATITIS A ANTIBODIES (TOTAL)	POSITIVE	OPD
30	M	HEPATITIS A ANTIBODIES (IgM)	POSITIVE	HEPATITIS A ANTIBODIES (TOTAL)	POSITIVE	OPD
52	M	HEPATITIS A ANTIBODIES (IgM)	NEGATIVE	HEPATITIS A ANTIBODIES (TOTAL)	POSITIVE	OPD
18	F	HEPATITIS A ANTIBODIES (IgM)	NEGATIVE	HEPATITIS A ANTIBODIES (TOTAL)	POSITIVE	OPD
14	F	HEPATITIS A ANTIBODIES (IgM)	POSITIVE	HEPATITIS A ANTIBODIES (TOTAL)	POSITIVE	OPD
51	F	HEPATITIS A ANTIBODIES (IgM)	NEGATIVE	HEPATITIS A ANTIBODIES (TOTAL)	POSITIVE	OPD
57	M	HEPATITIS A ANTIBODIES (IgM)	NEGATIVE	HEPATITIS A ANTIBODIES (TOTAL)	POSITIVE	OPD
15	F	HEPATITIS A ANTIBODIES (IgM)	POSITIVE	HEPATITIS A ANTIBODIES (TOTAL)	POSITIVE	OPD
18	M	HEPATITIS A ANTIBODIES (IgM)	POSITIVE	HEPATITIS A ANTIBODIES (TOTAL)	POSITIVE	OPD
31	M	HEPATITIS A ANTIBODIES (IgM)	NEGATIVE	HEPATITIS A ANTIBODIES (TOTAL)	POSITIVE	OPD
15	F	HEPATITIS A ANTIBODIES (IgM)	POSITIVE	HEPATITIS A ANTIBODIES (TOTAL)	POSITIVE	OPD
19	M	HEPATITIS A ANTIBODIES (IgM)	POSITIVE	HEPATITIS A ANTIBODIES (TOTAL)	POSITIVE	OPD
47	F	HEPATITIS A ANTIBODIES (IgM)	NEGATIVE	HEPATITIS A ANTIBODIES (TOTAL)	POSITIVE	OPD
10	F	HEPATITIS A ANTIBODIES (IgM)	POSITIVE	HEPATITIS A ANTIBODIES (TOTAL)	POSITIVE	OPD
35	M	HEPATITIS A ANTIBODIES (IgM)	NEGATIVE	HEPATITIS A ANTIBODIES (TOTAL)	POSITIVE	OPD
36	F	HEPATITIS A ANTIBODIES (IgM)	NEGATIVE	HEPATITIS A ANTIBODIES (TOTAL)	POSITIVE	OPD
21	F	HEPATITIS A ANTIBODIES (IgM)	NEGATIVE	HEPATITIS A ANTIBODIES (TOTAL)	POSITIVE	OPD
40	F	HEPATITIS A ANTIBODIES (IgM)	NEGATIVE	HEPATITIS A ANTIBODIES (TOTAL)	POSITIVE	OPD
39	M	HEPATITIS A ANTIBODIES (IgM)	POSITIVE	HEPATITIS A ANTIBODIES (TOTAL)	POSITIVE	OPD
12	M	HEPATITIS A ANTIBODIES (IgM)	POSITIVE	HEPATITIS A ANTIBODIES (TOTAL)	POSITIVE	OPD
10	F	HEPATITIS A ANTIBODIES (IgM)	POSITIVE	HEPATITIS A ANTIBODIES (TOTAL)	POSITIVE	OPD
71	F	HEPATITIS A ANTIBODIES (IgM)	NEGATIVE	HEPATITIS A ANTIBODIES (TOTAL)	POSITIVE	OPD
9	F	HEPATITIS A ANTIBODIES (IgM)	POSITIVE	HEPATITIS A ANTIBODIES (TOTAL)	POSITIVE	OPD
31	F	HEPATITIS A ANTIBODIES (IgM)	NEGATIVE	HEPATITIS A ANTIBODIES (TOTAL)	POSITIVE	OPD
47	F	HEPATITIS A ANTIBODIES (IgM)	NEGATIVE	HEPATITIS A ANTIBODIES (TOTAL)	POSITIVE	OPD
44	M	HEPATITIS A ANTIBODIES (IgM)	NEGATIVE	HEPATITIS A ANTIBODIES (TOTAL)	POSITIVE	OPD
7	F	HEPATITIS A ANTIBODIES (IgM)	POSITIVE	HEPATITIS A ANTIBODIES (TOTAL)	POSITIVE	OPD
21	M	HEPATITIS A ANTIBODIES (IgM)	POSITIVE	HEPATITIS A ANTIBODIES (TOTAL)	POSITIVE	OPD
52	F	HEPATITIS A ANTIBODIES (IgM)	NEGATIVE	HEPATITIS A ANTIBODIES (TOTAL)	POSITIVE	OPD
60	M	HEPATITIS A ANTIBODIES (IgM)	NEGATIVE	HEPATITIS A ANTIBODIES (TOTAL)	POSITIVE	OPD
18	M	HEPATITIS A ANTIBODIES (IgM)	POSITIVE	HEPATITIS A ANTIBODIES (TOTAL)	POSITIVE	OPD
49	M	HEPATITIS A ANTIBODIES (IgM)	NEGATIVE	HEPATITIS A ANTIBODIES (TOTAL)	POSITIVE	OPD
37	M	HEPATITIS A ANTIBODIES (IgM)	NEGATIVE	HEPATITIS A ANTIBODIES (TOTAL)	POSITIVE	OPD
38	M	HEPATITIS A ANTIBODIES (IgM)	NEGATIVE	HEPATITIS A ANTIBODIES (TOTAL)	POSITIVE	OPD
34	F	HEPATITIS A ANTIBODIES (IgM)	POSITIVE	HEPATITIS A ANTIBODIES (TOTAL)	POSITIVE	OPD
56	F	HEPATITIS A ANTIBODIES (IgM)	NEGATIVE	HEPATITIS A ANTIBODIES (TOTAL)	POSITIVE	OPD
36	M	HEPATITIS A ANTIBODIES (IgM)	NEGATIVE	HEPATITIS A ANTIBODIES (TOTAL)	POSITIVE	OPD
34	F	HEPATITIS A ANTIBODIES (IgM)	NEGATIVE	HEPATITIS A ANTIBODIES (TOTAL)	POSITIVE	OPD
8	M	HEPATITIS A ANTIBODIES (IgM)	POSITIVE	HEPATITIS A ANTIBODIES (TOTAL)	POSITIVE	OPD
33	M	HEPATITIS A ANTIBODIES (IgM)	NEGATIVE	HEPATITIS A ANTIBODIES (TOTAL)	POSITIVE	OPD
10	F	HEPATITIS A ANTIBODIES (IgM)	POSITIVE	HEPATITIS A ANTIBODIES (TOTAL)	POSITIVE	OPD
55	F	HEPATITIS A ANTIBODIES (IgM)	NEGATIVE	HEPATITIS A ANTIBODIES (TOTAL)	POSITIVE	OPD
12	F	HEPATITIS A ANTIBODIES (IgM)	POSITIVE	HEPATITIS A ANTIBODIES (TOTAL)	POSITIVE	OPD
7	M	HEPATITIS A ANTIBODIES (IgM)	NEGATIVE	HEPATITIS A ANTIBODIES (TOTAL)	POSITIVE	OPD
44	M	HEPATITIS A ANTIBODIES (IgM)	NEGATIVE	HEPATITIS A ANTIBODIES (TOTAL)	POSITIVE	OPD
72	F	HEPATITIS A ANTIBODIES (IgM)	NEGATIVE	HEPATITIS A ANTIBODIES (TOTAL)	POSITIVE	OPD
4	M	HEPATITIS A ANTIBODIES (IgM)	POSITIVE	HEPATITIS A ANTIBODIES (TOTAL)	POSITIVE	OPD
27	F	HEPATITIS A ANTIBODIES (IgM)	POSITIVE	HEPATITIS A ANTIBODIES (TOTAL)	POSITIVE	OPD
36	M	HEPATITIS A ANTIBODIES (IgM)	NEGATIVE	HEPATITIS A ANTIBODIES (TOTAL)	POSITIVE	OPD
58	F	HEPATITIS A ANTIBODIES (IgM)	NEGATIVE	HEPATITIS A ANTIBODIES (TOTAL)	POSITIVE	OPD
8	M	HEPATITIS A ANTIBODIES (IgM)	POSITIVE	HEPATITIS A ANTIBODIES (TOTAL)	POSITIVE	OPD
35	M	HEPATITIS A ANTIBODIES (IgM)	NEGATIVE	HEPATITIS A ANTIBODIES (TOTAL)	POSITIVE	OPD
45	M	HEPATITIS A ANTIBODIES (IgM)	NEGATIVE	HEPATITIS A ANTIBODIES (TOTAL)	POSITIVE	OPD
20	M	HEPATITIS A ANTIBODIES (IgM)	POSITIVE	HEPATITIS A ANTIBODIES (TOTAL)	POSITIVE	OPD
47	M	HEPATITIS A ANTIBODIES (IgM)	NEGATIVE	HEPATITIS A ANTIBODIES (TOTAL)	POSITIVE	OPD
23	F	HEPATITIS A ANTIBODIES (IgM)	POSITIVE	HEPATITIS A ANTIBODIES (TOTAL)	POSITIVE	OPD
18	F	HEPATITIS A ANTIBODIES (IgM)	POSITIVE	HEPATITIS A ANTIBODIES (TOTAL)	POSITIVE	OPD
42	M	HEPATITIS A ANTIBODIES (IgM)	NEGATIVE	HEPATITIS A ANTIBODIES (TOTAL)	POSITIVE	OPD
59	M	HEPATITIS A ANTIBODIES (IgM)	NEGATIVE	HEPATITIS A ANTIBODIES (TOTAL)	POSITIVE	OPD
41	M	HEPATITIS A ANTIBODIES (IgM)	NEGATIVE	HEPATITIS A ANTIBODIES (TOTAL)	POSITIVE	OPD
32	F	HEPATITIS A ANTIBODIES (IgM)	NEGATIVE	HEPATITIS A ANTIBODIES (TOTAL)	POSITIVE	OPD
17	M	HEPATITIS A ANTIBODIES (IgM)	POSITIVE	HEPATITIS A ANTIBODIES (TOTAL)	POSITIVE	OPD
38	F	HEPATITIS A ANTIBODIES (IgM)	NEGATIVE	HEPATITIS A ANTIBODIES (TOTAL)	POSITIVE	OPD
54	M	HEPATITIS A ANTIBODIES (IgM)	NEGATIVE	HEPATITIS A ANTIBODIES (TOTAL)	POSITIVE	OPD
40	F	HEPATITIS A ANTIBODIES (IgM)	NEGATIVE	HEPATITIS A ANTIBODIES (TOTAL)	POSITIVE	OPD
5	M	HEPATITIS A ANTIBODIES (IgM)	POSITIVE	HEPATITIS A ANTIBODIES (TOTAL)	POSITIVE	OPD
86	M	HEPATITIS A ANTIBODIES (IgM)	NEGATIVE	HEPATITIS A ANTIBODIES (TOTAL)	POSITIVE	OPD
12	M	HEPATITIS A ANTIBODIES (IgM)	POSITIVE	HEPATITIS A ANTIBODIES (TOTAL)	POSITIVE	OPD
45	F	HEPATITIS A ANTIBODIES (IgM)	POSITIVE	HEPATITIS A ANTIBODIES (TOTAL)	POSITIVE	OPD
5	F	HEPATITIS A ANTIBODIES (IgM)	POSITIVE	HEPATITIS A ANTIBODIES (TOTAL)	POSITIVE	OPD
19	M	HEPATITIS A ANTIBODIES (IgM)	POSITIVE	HEPATITIS A ANTIBODIES (TOTAL)	POSITIVE	OPD
41	M	HEPATITIS A ANTIBODIES (IgM)	NEGATIVE	HEPATITIS A ANTIBODIES (TOTAL)	POSITIVE	OPD
31	M	HEPATITIS A ANTIBODIES (IgM)	NEGATIVE	HEPATITIS A ANTIBODIES (TOTAL)	POSITIVE	OPD
33	M	HEPATITIS A ANTIBODIES (IgM)	NEGATIVE	HEPATITIS A ANTIBODIES (TOTAL)	POSITIVE	OPD
33	M	HEPATITIS A ANTIBODIES (IgM)	NEGATIVE	HEPATITIS A ANTIBODIES (TOTAL)	POSITIVE	OPD
55	F	HEPATITIS A ANTIBODIES (IgM)	POSITIVE	HEPATITIS A ANTIBODIES (TOTAL)	POSITIVE	OPD
49	M	HEPATITIS A ANTIBODIES (IgM)	POSITIVE	HEPATITIS A ANTIBODIES (TOTAL)	POSITIVE	OPD
8	F	HEPATITIS A ANTIBODIES (IgM)	POSITIVE	HEPATITIS A ANTIBODIES (TOTAL)	POSITIVE	OPD
17	M	HEPATITIS A ANTIBODIES (IgM)	NEGATIVE	HEPATITIS A ANTIBODIES (TOTAL)	POSITIVE	OPD
66	M	HEPATITIS A ANTIBODIES (IgM)	NEGATIVE	HEPATITIS A ANTIBODIES (TOTAL)	POSITIVE	OPD
8	M	HEPATITIS A ANTIBODIES (IgM)	POSITIVE	HEPATITIS A ANTIBODIES (TOTAL)	POSITIVE	OPD
43	M	HEPATITIS A ANTIBODIES (IgM)	NEGATIVE	HEPATITIS A ANTIBODIES (TOTAL)	POSITIVE	OPD
15	F	HEPATITIS A ANTIBODIES (IgM)	POSITIVE	HEPATITIS A ANTIBODIES (TOTAL)	POSITIVE	OPD
6	M	HEPATITIS A ANTIBODIES (IgM)	POSITIVE	HEPATITIS A ANTIBODIES (TOTAL)	POSITIVE	OPD
53	M	HEPATITIS A ANTIBODIES (IgM)	NEGATIVE	HEPATITIS A ANTIBODIES (TOTAL)	POSITIVE	OPD
35	M	HEPATITIS A ANTIBODIES (IgM)	POSITIVE	HEPATITIS A ANTIBODIES (TOTAL)	POSITIVE	OPD
8	M	HEPATITIS A ANTIBODIES (IgM)	POSITIVE	HEPATITIS A ANTIBODIES (TOTAL)	POSITIVE	OPD
10	F	HEPATITIS A ANTIBODIES (IgM)	POSITIVE	HEPATITIS A ANTIBODIES (TOTAL)	POSITIVE	OPD
43	M	HEPATITIS A ANTIBODIES (IgM)	NEGATIVE	HEPATITIS A ANTIBODIES (TOTAL)	POSITIVE	OPD
19	M	HEPATITIS A ANTIBODIES (IgM)	POSITIVE	HEPATITIS A ANTIBODIES (TOTAL)	POSITIVE	OPD
48	F	HEPATITIS A ANTIBODIES (IgM)	NEGATIVE	HEPATITIS A ANTIBODIES (TOTAL)	POSITIVE	OPD
30	F	HEPATITIS A ANTIBODIES (IgM)	NEGATIVE	HEPATITIS A ANTIBODIES (TOTAL)	POSITIVE	OPD
31	F	HEPATITIS A ANTIBODIES (IgM)	POSITIVE	HEPATITIS A ANTIBODIES (TOTAL)	POSITIVE	OPD
52	M	HEPATITIS A ANTIBODIES (IgM)	NEGATIVE	HEPATITIS A ANTIBODIES (TOTAL)	POSITIVE	OPD
28	M	HEPATITIS A ANTIBODIES (IgM)	NEGATIVE	HEPATITIS A ANTIBODIES (TOTAL)	POSITIVE	OPD
36	M	HEPATITIS A ANTIBODIES (IgM)	NEGATIVE	HEPATITIS A ANTIBODIES (TOTAL)	POSITIVE	OPD
13	M	HEPATITIS A ANTIBODIES (IgM)	NEGATIVE	HEPATITIS A ANTIBODIES (TOTAL)	POSITIVE	OPD
15	M	HEPATITIS A ANTIBODIES (IgM)	POSITIVE	HEPATITIS A ANTIBODIES (TOTAL)	POSITIVE	OPD
31	F	HEPATITIS A ANTIBODIES (IgM)	NEGATIVE	HEPATITIS A ANTIBODIES (TOTAL)	POSITIVE	OPD
6	M	HEPATITIS A ANTIBODIES (IgM)	POSITIVE	HEPATITIS A ANTIBODIES (TOTAL)	POSITIVE	OPD
48	M	HEPATITIS A ANTIBODIES (IgM)	NEGATIVE	HEPATITIS A ANTIBODIES (TOTAL)	POSITIVE	OPD
35	M	HEPATITIS A ANTIBODIES (IgM)	NEGATIVE	HEPATITIS A ANTIBODIES (TOTAL)	POSITIVE	OPD
59	M	HEPATITIS A ANTIBODIES (IgM)	NEGATIVE	HEPATITIS A ANTIBODIES (TOTAL)	POSITIVE	OPD
42	M	HEPATITIS A ANTIBODIES (IgM)	NEGATIVE	HEPATITIS A ANTIBODIES (TOTAL)	POSITIVE	OPD
39	F	HEPATITIS A ANTIBODIES (IgM)	NEGATIVE	HEPATITIS A ANTIBODIES (TOTAL)	POSITIVE	OPD
29	M	HEPATITIS A ANTIBODIES (IgM)	POSITIVE	HEPATITIS A ANTIBODIES (TOTAL)	POSITIVE	OPD
19	F	HEPATITIS A ANTIBODIES (IgM)	POSITIVE	HEPATITIS A ANTIBODIES (TOTAL)	POSITIVE	OPD
36	M	HEPATITIS A ANTIBODIES (IgM)	NEGATIVE	HEPATITIS A ANTIBODIES (TOTAL)	POSITIVE	OPD
15	M	HEPATITIS A ANTIBODIES (IgM)	POSITIVE	HEPATITIS A ANTIBODIES (TOTAL)	POSITIVE	OPD
5	F	HEPATITIS A ANTIBODIES (IgM)	POSITIVE	HEPATITIS A ANTIBODIES (TOTAL)	POSITIVE	OPD
46	M	HEPATITIS A ANTIBODIES (IgM)	NEGATIVE	HEPATITIS A ANTIBODIES (TOTAL)	POSITIVE	OPD
43	M	HEPATITIS A ANTIBODIES (IgM)	NEGATIVE	HEPATITIS A ANTIBODIES (TOTAL)	POSITIVE	OPD
38	M	HEPATITIS A ANTIBODIES (IgM)	NEGATIVE	HEPATITIS A ANTIBODIES (TOTAL)	POSITIVE	OPD
14	M	HEPATITIS A ANTIBODIES (IgM)	POSITIVE	HEPATITIS A ANTIBODIES (TOTAL)	POSITIVE	OPD
14	M	HEPATITIS A ANTIBODIES (IgM)	POSITIVE	HEPATITIS A ANTIBODIES (TOTAL)	POSITIVE	OPD
12	M	HEPATITIS A ANTIBODIES (IgM)	POSITIVE	HEPATITIS A ANTIBODIES (TOTAL)	POSITIVE	OPD
37	M	HEPATITIS A ANTIBODIES (IgM)	NEGATIVE	HEPATITIS A ANTIBODIES (TOTAL)	POSITIVE	OPD
45	F	HEPATITIS A ANTIBODIES (IgM)	NEGATIVE	HEPATITIS A ANTIBODIES (TOTAL)	POSITIVE	OPD
32	M	HEPATITIS A ANTIBODIES (IgM)	NEGATIVE	HEPATITIS A ANTIBODIES (TOTAL)	POSITIVE	OPD
30	M	HEPATITIS A ANTIBODIES (IgM)	NEGATIVE	HEPATITIS A ANTIBODIES (TOTAL)	POSITIVE	OPD
29	F	HEPATITIS A ANTIBODIES (IgM)	NEGATIVE	HEPATITIS A ANTIBODIES (TOTAL)	POSITIVE	OPD
21	F	HEPATITIS A ANTIBODIES (IgM)	NEGATIVE	HEPATITIS A ANTIBODIES (TOTAL)	POSITIVE	OPD
36	M	HEPATITIS A ANTIBODIES (IgM)	NEGATIVE	HEPATITIS A ANTIBODIES (TOTAL)	POSITIVE	OPD
7	M	HEPATITIS A ANTIBODIES (IgM)	POSITIVE	HEPATITIS A ANTIBODIES (TOTAL)	POSITIVE	OPD
46	M	HEPATITIS A ANTIBODIES (IgM)	NEGATIVE	HEPATITIS A ANTIBODIES (TOTAL)	POSITIVE	OPD
28	M	HEPATITIS A ANTIBODIES (IgM)	NEGATIVE	HEPATITIS A ANTIBODIES (TOTAL)	POSITIVE	OPD
15	M	HEPATITIS A ANTIBODIES (IgM)	POSITIVE	HEPATITIS A ANTIBODIES (TOTAL)	POSITIVE	OPD
15	M	HEPATITIS A ANTIBODIES (IgM)	NEGATIVE	HEPATITIS A ANTIBODIES (TOTAL)	POSITIVE	OPD
29	F	HEPATITIS A ANTIBODIES (IgM)	NEGATIVE	HEPATITIS A ANTIBODIES (TOTAL)	POSITIVE	OPD
9	F	HEPATITIS A ANTIBODIES (IgM)	POSITIVE	HEPATITIS A ANTIBODIES (TOTAL)	POSITIVE	OPD
11	M	HEPATITIS A ANTIBODIES (IgM)	NEGATIVE	HEPATITIS A ANTIBODIES (TOTAL)	POSITIVE	OPD
19	F	HEPATITIS A ANTIBODIES (IgM)	POSITIVE	HEPATITIS A ANTIBODIES (TOTAL)	POSITIVE	OPD
27	F	HEPATITIS A ANTIBODIES (IgM)	NEGATIVE	HEPATITIS A ANTIBODIES (TOTAL)	POSITIVE	OPD
20	M	HEPATITIS A ANTIBODIES (IgM)	POSITIVE	HEPATITIS A ANTIBODIES (TOTAL)	POSITIVE	OPD
54	M	HEPATITIS A ANTIBODIES (IgM)	NEGATIVE	HEPATITIS A ANTIBODIES (TOTAL)	POSITIVE	OPD
9	M	HEPATITIS A ANTIBODIES (IgM)	POSITIVE	HEPATITIS A ANTIBODIES (TOTAL)	POSITIVE	OPD
30	M	HEPATITIS A ANTIBODIES (IgM)	NEGATIVE	HEPATITIS A ANTIBODIES (TOTAL)	POSITIVE	OPD
34	F	HEPATITIS A ANTIBODIES (IgM)	NEGATIVE	HEPATITIS A ANTIBODIES (TOTAL)	POSITIVE	OPD
35	M	HEPATITIS A ANTIBODIES (IgM)	NEGATIVE	HEPATITIS A ANTIBODIES (TOTAL)	POSITIVE	OPD
47	M	HEPATITIS A ANTIBODIES (IgM)	NEGATIVE	HEPATITIS A ANTIBODIES (TOTAL)	POSITIVE	OPD
16	M	HEPATITIS A ANTIBODIES (IgM)	POSITIVE	HEPATITIS A ANTIBODIES (TOTAL)	POSITIVE	OPD
34	M	HEPATITIS A ANTIBODIES (IgM)	NEGATIVE	HEPATITIS A ANTIBODIES (TOTAL)	POSITIVE	OPD
9	F	HEPATITIS A ANTIBODIES (IgM)	POSITIVE	HEPATITIS A ANTIBODIES (TOTAL)	POSITIVE	OPD
30	M	HEPATITIS A ANTIBODIES (IgM)	NEGATIVE	HEPATITIS A ANTIBODIES (TOTAL)	POSITIVE	OPD
28	M	HEPATITIS A ANTIBODIES (IgM)	NEGATIVE	HEPATITIS A ANTIBODIES (TOTAL)	POSITIVE	OPD
37	M	HEPATITIS A ANTIBODIES (IgM)	NEGATIVE	HEPATITIS A ANTIBODIES (TOTAL)	POSITIVE	OPD
38	F	HEPATITIS A ANTIBODIES (IgM)	NEGATIVE	HEPATITIS A ANTIBODIES (TOTAL)	POSITIVE	OPD
31	F	HEPATITIS A ANTIBODIES (IgM)	POSITIVE	HEPATITIS A ANTIBODIES (TOTAL)	POSITIVE	OPD
35	M	HEPATITIS A ANTIBODIES (IgM)	NEGATIVE	HEPATITIS A ANTIBODIES (TOTAL)	POSITIVE	OPD
40	M	HEPATITIS A ANTIBODIES (IgM)	NEGATIVE	HEPATITIS A ANTIBODIES (TOTAL)	POSITIVE	OPD
5	F	HEPATITIS A ANTIBODIES (IgM)	POSITIVE	HEPATITIS A ANTIBODIES (TOTAL)	POSITIVE	OPD
21	M	HEPATITIS A ANTIBODIES (IgM)	POSITIVE	HEPATITIS A ANTIBODIES (TOTAL)	POSITIVE	OPD
26	F	HEPATITIS A ANTIBODIES (IgM)	POSITIVE	HEPATITIS A ANTIBODIES (TOTAL)	POSITIVE	OPD
29	M	HEPATITIS A ANTIBODIES (IgM)	NEGATIVE	HEPATITIS A ANTIBODIES (TOTAL)	POSITIVE	OPD
56	F	HEPATITIS A ANTIBODIES (IgM)	NEGATIVE	HEPATITIS A ANTIBODIES (TOTAL)	POSITIVE	OPD
9	F	HEPATITIS A ANTIBODIES (IgM)	POSITIVE	HEPATITIS A ANTIBODIES (TOTAL)	POSITIVE	OPD
28	F	HEPATITIS A ANTIBODIES (IgM)	NEGATIVE	HEPATITIS A ANTIBODIES (TOTAL)	POSITIVE	OPD
36	M	HEPATITIS A ANTIBODIES (IgM)	NEGATIVE	HEPATITIS A ANTIBODIES (TOTAL)	POSITIVE	OPD
37	F	HEPATITIS A ANTIBODIES (IgM)	NEGATIVE	HEPATITIS A ANTIBODIES (TOTAL)	POSITIVE	OPD
30	F	HEPATITIS A ANTIBODIES (IgM)	NEGATIVE	HEPATITIS A ANTIBODIES (TOTAL)	POSITIVE	OPD
3	F	HEPATITIS A ANTIBODIES (IgM)	POSITIVE	HEPATITIS A ANTIBODIES (TOTAL)	POSITIVE	OPD
19	M	HEPATITIS A ANTIBODIES (IgM)	POSITIVE	HEPATITIS A ANTIBODIES (TOTAL)	POSITIVE	OPD
22	M	HEPATITIS A ANTIBODIES (IgM)	POSITIVE	HEPATITIS A ANTIBODIES (TOTAL)	POSITIVE	OPD
32	F	HEPATITIS A ANTIBODIES (IgM)	NEGATIVE	HEPATITIS A ANTIBODIES (TOTAL)	POSITIVE	OPD
3	M	HEPATITIS A ANTIBODIES (IgM)	POSITIVE	HEPATITIS A ANTIBODIES (TOTAL)	POSITIVE	OPD
47	M	HEPATITIS A ANTIBODIES (IgM)	NEGATIVE	HEPATITIS A ANTIBODIES (TOTAL)	POSITIVE	OPD
20	F	HEPATITIS A ANTIBODIES (IgM)	POSITIVE	HEPATITIS A ANTIBODIES (TOTAL)	POSITIVE	OPD
33	M	HEPATITIS A ANTIBODIES (IgM)	NEGATIVE	HEPATITIS A ANTIBODIES (TOTAL)	POSITIVE	OPD
33	M	HEPATITIS A ANTIBODIES (IgM)	NEGATIVE	HEPATITIS A ANTIBODIES (TOTAL)	POSITIVE	OPD
12	F	HEPATITIS A ANTIBODIES (IgM)	POSITIVE	HEPATITIS A ANTIBODIES (TOTAL)	POSITIVE	OPD
33	M	HEPATITIS A ANTIBODIES (IgM)	POSITIVE	HEPATITIS A ANTIBODIES (TOTAL)	POSITIVE	OPD
41	M	HEPATITIS A ANTIBODIES (IgM)	NEGATIVE	HEPATITIS A ANTIBODIES (TOTAL)	POSITIVE	OPD
24	M	HEPATITIS A ANTIBODIES (IgM)	POSITIVE	HEPATITIS A ANTIBODIES (TOTAL)	POSITIVE	OPD
26	F	HEPATITIS A ANTIBODIES (IgM)	POSITIVE	HEPATITIS A ANTIBODIES (TOTAL)	POSITIVE	OPD
25	M	HEPATITIS A ANTIBODIES (IgM)	NEGATIVE	HEPATITIS A ANTIBODIES (TOTAL)	POSITIVE	OPD
21	F	HEPATITIS A ANTIBODIES (IgM)	NEGATIVE	HEPATITIS A ANTIBODIES (TOTAL)	POSITIVE	OPD
7	M	HEPATITIS A ANTIBODIES (IgM)	POSITIVE	HEPATITIS A ANTIBODIES (TOTAL)	POSITIVE	OPD
45	M	HEPATITIS A ANTIBODIES (IgM)	NEGATIVE	HEPATITIS A ANTIBODIES (TOTAL)	POSITIVE	OPD
9	F	HEPATITIS A ANTIBODIES (IgM)	POSITIVE	HEPATITIS A ANTIBODIES (TOTAL)	POSITIVE	OPD
29	M	HEPATITIS A ANTIBODIES (IgM)	POSITIVE	HEPATITIS A ANTIBODIES (TOTAL)	POSITIVE	OPD
18	M	HEPATITIS A ANTIBODIES (IgM)	POSITIVE	HEPATITIS A ANTIBODIES (TOTAL)	POSITIVE	OPD
28	F	HEPATITIS A ANTIBODIES (IgM)	NEGATIVE	HEPATITIS A ANTIBODIES (TOTAL)	POSITIVE	OPD
35	M	HEPATITIS A ANTIBODIES (IgM)	NEGATIVE	HEPATITIS A ANTIBODIES (TOTAL)	POSITIVE	OPD
19	F	HEPATITIS A ANTIBODIES (IgM)	NEGATIVE	HEPATITIS A ANTIBODIES (TOTAL)	POSITIVE	OPD
52	F	HEPATITIS A ANTIBODIES (IgM)	NEGATIVE	HEPATITIS A ANTIBODIES (TOTAL)	POSITIVE	OPD
27	M	HEPATITIS A ANTIBODIES (IgM)	NEGATIVE	HEPATITIS A ANTIBODIES (TOTAL)	POSITIVE	OPD
25	F	HEPATITIS A ANTIBODIES (IgM)	NEGATIVE	HEPATITIS A ANTIBODIES (TOTAL)	POSITIVE	OPD
28	M	HEPATITIS A ANTIBODIES (IgM)	NEGATIVE	HEPATITIS A ANTIBODIES (TOTAL)	POSITIVE	OPD
34	M	HEPATITIS A ANTIBODIES (IgM)	POSITIVE	HEPATITIS A ANTIBODIES (TOTAL)	POSITIVE	OPD
35	F	HEPATITIS A ANTIBODIES (IgM)	NEGATIVE	HEPATITIS A ANTIBODIES (TOTAL)	POSITIVE	OPD
26	M	HEPATITIS A ANTIBODIES (IgM)	NEGATIVE	HEPATITIS A ANTIBODIES (TOTAL)	POSITIVE	OPD
22	F	HEPATITIS A ANTIBODIES (IgM)	POSITIVE	HEPATITIS A ANTIBODIES (TOTAL)	POSITIVE	OPD
25	M	HEPATITIS A ANTIBODIES (IgM)	POSITIVE	HEPATITIS A ANTIBODIES (TOTAL)	POSITIVE	OPD
26	M	HEPATITIS A ANTIBODIES (IgM)	NEGATIVE	HEPATITIS A ANTIBODIES (TOTAL)	POSITIVE	OPD
24	F	HEPATITIS A ANTIBODIES (IgM)	POSITIVE	HEPATITIS A ANTIBODIES (TOTAL)	POSITIVE	OPD
44	F	HEPATITIS A ANTIBODIES (IgM)	NEGATIVE	HEPATITIS A ANTIBODIES (TOTAL)	POSITIVE	OPD
5	M	HEPATITIS A ANTIBODIES (IgM)	POSITIVE	HEPATITIS A ANTIBODIES (TOTAL)	POSITIVE	OPD
31	M	HEPATITIS A ANTIBODIES (IgM)	NEGATIVE	HEPATITIS A ANTIBODIES (TOTAL)	POSITIVE	OPD
44	M	HEPATITIS A ANTIBODIES (IgM)	NEGATIVE	HEPATITIS A ANTIBODIES (TOTAL)	POSITIVE	OPD
38	M	HEPATITIS A ANTIBODIES (IgM)	NEGATIVE	HEPATITIS A ANTIBODIES (TOTAL)	POSITIVE	OPD
34	M	HEPATITIS A ANTIBODIES (IgM)	NEGATIVE	HEPATITIS A ANTIBODIES (TOTAL)	POSITIVE	OPD
34	M	HEPATITIS A ANTIBODIES (IgM)	NEGATIVE	HEPATITIS A ANTIBODIES (TOTAL)	POSITIVE	OPD
26	F	HEPATITIS A ANTIBODIES (IgM)	NEGATIVE	HEPATITIS A ANTIBODIES (TOTAL)	POSITIVE	OPD
38	F	HEPATITIS A ANTIBODIES (IgM)	NEGATIVE	HEPATITIS A ANTIBODIES (TOTAL)	POSITIVE	OPD
31	M	HEPATITIS A ANTIBODIES (IgM)	NEGATIVE	HEPATITIS A ANTIBODIES (TOTAL)	POSITIVE	OPD
9	F	HEPATITIS A ANTIBODIES (IgM)	POSITIVE	HEPATITIS A ANTIBODIES (TOTAL)	POSITIVE	OPD
4	M	HEPATITIS A ANTIBODIES (IgM)	POSITIVE	HEPATITIS A ANTIBODIES (TOTAL)	POSITIVE	OPD
10	M	HEPATITIS A ANTIBODIES (IgM)	POSITIVE	HEPATITIS A ANTIBODIES (TOTAL)	POSITIVE	OPD
28	M	HEPATITIS A ANTIBODIES (IgM)	POSITIVE	HEPATITIS A ANTIBODIES (TOTAL)	POSITIVE	OPD
32	M	HEPATITIS A ANTIBODIES (IgM)	POSITIVE	HEPATITIS A ANTIBODIES (TOTAL)	POSITIVE	OPD
28	M	HEPATITIS A ANTIBODIES (IgM)	POSITIVE	HEPATITIS A ANTIBODIES (TOTAL)	POSITIVE	OPD
44	M	HEPATITIS A ANTIBODIES (IgM)	POSITIVE	HEPATITIS A ANTIBODIES (TOTAL)	POSITIVE	OPD
43	M	HEPATITIS A ANTIBODIES (IgM)	NEGATIVE	HEPATITIS A ANTIBODIES (TOTAL)	POSITIVE	OPD
26	M	HEPATITIS A ANTIBODIES (IgM)	POSITIVE	HEPATITIS A ANTIBODIES (TOTAL)	POSITIVE	OPD
15	M	HEPATITIS A ANTIBODIES (IgM)	POSITIVE	HEPATITIS A ANTIBODIES (TOTAL)	POSITIVE	OPD
21	F	HEPATITIS A ANTIBODIES (IgM)	POSITIVE	HEPATITIS A ANTIBODIES (TOTAL)	POSITIVE	OPD
12	M	HEPATITIS A ANTIBODIES (IgM)	POSITIVE	HEPATITIS A ANTIBODIES (TOTAL)	POSITIVE	OPD
5	M	HEPATITIS A ANTIBODIES (IgM)	POSITIVE	HEPATITIS A ANTIBODIES (TOTAL)	POSITIVE	OPD
37	F	HEPATITIS A ANTIBODIES (IgM)	POSITIVE	HEPATITIS A ANTIBODIES (TOTAL)	POSITIVE	OPD
53	F	HEPATITIS A ANTIBODIES (IgM)	NEGATIVE	HEPATITIS A ANTIBODIES (TOTAL)	POSITIVE	OPD
34	M	HEPATITIS A ANTIBODIES (IgM)	NEGATIVE	HEPATITIS A ANTIBODIES (TOTAL)	POSITIVE	OPD
11	F	HEPATITIS A ANTIBODIES (IgM)	POSITIVE	HEPATITIS A ANTIBODIES (TOTAL)	POSITIVE	OPD
31	M	HEPATITIS A ANTIBODIES (IgM)	POSITIVE	HEPATITIS A ANTIBODIES (TOTAL)	POSITIVE	OPD
29	F	HEPATITIS A ANTIBODIES (IgM)	NEGATIVE	HEPATITIS A ANTIBODIES (TOTAL)	POSITIVE	OPD
61	M	HEPATITIS A ANTIBODIES (IgM)	NEGATIVE	HEPATITIS A ANTIBODIES (TOTAL)	POSITIVE	OPD
29	M	HEPATITIS A ANTIBODIES (IgM)	NEGATIVE	HEPATITIS A ANTIBODIES (TOTAL)	POSITIVE	OPD
29	M	HEPATITIS A ANTIBODIES (IgM)	POSITIVE	HEPATITIS A ANTIBODIES (TOTAL)	POSITIVE	OPD
5	F	HEPATITIS A ANTIBODIES (IgM)	POSITIVE	HEPATITIS A ANTIBODIES (TOTAL)	POSITIVE	OPD
28	F	HEPATITIS A ANTIBODIES (IgM)	NEGATIVE	HEPATITIS A ANTIBODIES (TOTAL)	POSITIVE	OPD
36	M	HEPATITIS A ANTIBODIES (IgM)	NEGATIVE	HEPATITIS A ANTIBODIES (TOTAL)	POSITIVE	OPD
3	M	HEPATITIS A ANTIBODIES (IgM)	POSITIVE	HEPATITIS A ANTIBODIES (TOTAL)	POSITIVE	OPD
24	F	HEPATITIS A ANTIBODIES (IgM)	EQUIVOCAL	HEPATITIS A ANTIBODIES (TOTAL)	POSITIVE	OPD
18	M	HEPATITIS A ANTIBODIES (IgM)	POSITIVE	HEPATITIS A ANTIBODIES (TOTAL)	POSITIVE	OPD
16	M	HEPATITIS A ANTIBODIES (IgM)	POSITIVE	HEPATITIS A ANTIBODIES (TOTAL)	POSITIVE	OPD
6	M	HEPATITIS A ANTIBODIES (IgM)	POSITIVE	HEPATITIS A ANTIBODIES (TOTAL)	POSITIVE	OPD
16	F	HEPATITIS A ANTIBODIES (IgM)	POSITIVE	HEPATITIS A ANTIBODIES (TOTAL)	POSITIVE	OPD
12	F	HEPATITIS A ANTIBODIES (IgM)	POSITIVE	HEPATITIS A ANTIBODIES (TOTAL)	POSITIVE	OPD
30	M	HEPATITIS A ANTIBODIES (IgM)	NEGATIVE	HEPATITIS A ANTIBODIES (TOTAL)	POSITIVE	OPD
15	M	HEPATITIS A ANTIBODIES (IgM)	POSITIVE	HEPATITIS A ANTIBODIES (TOTAL)	POSITIVE	OPD
25	F	HEPATITIS A ANTIBODIES (IgM)	NEGATIVE	HEPATITIS A ANTIBODIES (TOTAL)	POSITIVE	OPD
48	F	HEPATITIS A ANTIBODIES (IgM)	NEGATIVE	HEPATITIS A ANTIBODIES (TOTAL)	POSITIVE	OPD
32	F	HEPATITIS A ANTIBODIES (IgM)	NEGATIVE	HEPATITIS A ANTIBODIES (TOTAL)	POSITIVE	OPD
29	F	HEPATITIS A ANTIBODIES (IgM)	NEGATIVE	HEPATITIS A ANTIBODIES (TOTAL)	POSITIVE	OPD
5	M	HEPATITIS A ANTIBODIES (IgM)	POSITIVE	HEPATITIS A ANTIBODIES (TOTAL)	POSITIVE	OPD
25	M	HEPATITIS A ANTIBODIES (IgM)	POSITIVE	HEPATITIS A ANTIBODIES (TOTAL)	POSITIVE	OPD
34	M	HEPATITIS A ANTIBODIES (IgM)	NEGATIVE	HEPATITIS A ANTIBODIES (TOTAL)	POSITIVE	OPD
11	M	HEPATITIS A ANTIBODIES (IgM)	POSITIVE	HEPATITIS A ANTIBODIES (TOTAL)	POSITIVE	OPD
28	F	HEPATITIS A ANTIBODIES (IgM)	POSITIVE	HEPATITIS A ANTIBODIES (TOTAL)	POSITIVE	OPD
44	F	HEPATITIS A ANTIBODIES (IgM)	NEGATIVE	HEPATITIS A ANTIBODIES (TOTAL)	POSITIVE	OPD
43	M	HEPATITIS A ANTIBODIES (IgM)	NEGATIVE	HEPATITIS A ANTIBODIES (TOTAL)	POSITIVE	OPD
5	M	HEPATITIS A ANTIBODIES (IgM)	NEGATIVE	HEPATITIS A ANTIBODIES (TOTAL)	POSITIVE	OPD
40	M	HEPATITIS A ANTIBODIES (IgM)	NEGATIVE	HEPATITIS A ANTIBODIES (TOTAL)	POSITIVE	OPD
14	F	HEPATITIS A ANTIBODIES (IgM)	POSITIVE	HEPATITIS A ANTIBODIES (TOTAL)	POSITIVE	OPD
29	M	HEPATITIS A ANTIBODIES (IgM)	POSITIVE	HEPATITIS A ANTIBODIES (TOTAL)	POSITIVE	OPD
14	F	HEPATITIS A ANTIBODIES (IgM)	POSITIVE	HEPATITIS A ANTIBODIES (TOTAL)	POSITIVE	OPD
24	M	HEPATITIS A ANTIBODIES (IgM)	EQUIVOCAL	HEPATITIS A ANTIBODIES (TOTAL)	POSITIVE	OPD
27	M	HEPATITIS A ANTIBODIES (IgM)	NEGATIVE	HEPATITIS A ANTIBODIES (TOTAL)	POSITIVE	OPD
42	M	HEPATITIS A ANTIBODIES (IgM)	NEGATIVE	HEPATITIS A ANTIBODIES (TOTAL)	POSITIVE	OPD
10	F	HEPATITIS A ANTIBODIES (IgM)	POSITIVE	HEPATITIS A ANTIBODIES (TOTAL)	POSITIVE	OPD
39	M	HEPATITIS A ANTIBODIES (IgM)	NEGATIVE	HEPATITIS A ANTIBODIES (TOTAL)	POSITIVE	OPD
6	M	HEPATITIS A ANTIBODIES (IgM)	POSITIVE	HEPATITIS A ANTIBODIES (TOTAL)	POSITIVE	OPD
19	F	HEPATITIS A ANTIBODIES (IgM)	NEGATIVE	HEPATITIS A ANTIBODIES (TOTAL)	POSITIVE	OPD
31	F	HEPATITIS A ANTIBODIES (IgM)	NEGATIVE	HEPATITIS A ANTIBODIES (TOTAL)	POSITIVE	OPD
27	M	HEPATITIS A ANTIBODIES (IgM)	NEGATIVE	HEPATITIS A ANTIBODIES (TOTAL)	POSITIVE	OPD
36	F	HEPATITIS A ANTIBODIES (IgM)	POSITIVE	HEPATITIS A ANTIBODIES (TOTAL)	POSITIVE	OPD
29	M	HEPATITIS A ANTIBODIES (IgM)	POSITIVE	HEPATITIS A ANTIBODIES (TOTAL)	POSITIVE	OPD
23	M	HEPATITIS A ANTIBODIES (IgM)	POSITIVE	HEPATITIS A ANTIBODIES (TOTAL)	POSITIVE	OPD
55	M	HEPATITIS A ANTIBODIES (IgM)	NEGATIVE	HEPATITIS A ANTIBODIES (TOTAL)	POSITIVE	OPD
21	F	HEPATITIS A ANTIBODIES (IgM)	POSITIVE	HEPATITIS A ANTIBODIES (TOTAL)	POSITIVE	OPD
26	F	HEPATITIS A ANTIBODIES (IgM)	NEGATIVE	HEPATITIS A ANTIBODIES (TOTAL)	POSITIVE	OPD
50	M	HEPATITIS A ANTIBODIES (IgM)	NEGATIVE	HEPATITIS A ANTIBODIES (TOTAL)	POSITIVE	OPD
29	M	HEPATITIS A ANTIBODIES (IgM)	NEGATIVE	HEPATITIS A ANTIBODIES (TOTAL)	POSITIVE	OPD
6	M	HEPATITIS A ANTIBODIES (IgM)	POSITIVE	HEPATITIS A ANTIBODIES (TOTAL)	POSITIVE	OPD
26	F	HEPATITIS A ANTIBODIES (IgM)	NEGATIVE	HEPATITIS A ANTIBODIES (TOTAL)	POSITIVE	OPD
7	M	HEPATITIS A ANTIBODIES (IgM)	POSITIVE	HEPATITIS A ANTIBODIES (TOTAL)	POSITIVE	OPD
57	F	HEPATITIS A ANTIBODIES (IgM)	NEGATIVE	HEPATITIS A ANTIBODIES (TOTAL)	POSITIVE	OPD
37	F	HEPATITIS A ANTIBODIES (IgM)	NEGATIVE	HEPATITIS A ANTIBODIES (TOTAL)	POSITIVE	OPD
24	M	HEPATITIS A ANTIBODIES (IgM)	POSITIVE	HEPATITIS A ANTIBODIES (TOTAL)	POSITIVE	OPD
10	F	HEPATITIS A ANTIBODIES (IgM)	POSITIVE	HEPATITIS A ANTIBODIES (TOTAL)	POSITIVE	OPD
3	M	HEPATITIS A ANTIBODIES (IgM)	POSITIVE	HEPATITIS A ANTIBODIES (TOTAL)	POSITIVE	OPD
50	M	HEPATITIS A ANTIBODIES (IgM)	NEGATIVE	HEPATITIS A ANTIBODIES (TOTAL)	POSITIVE	OPD
36	F	HEPATITIS A ANTIBODIES (IgM)	NEGATIVE	HEPATITIS A ANTIBODIES (TOTAL)	POSITIVE	OPD
44	F	HEPATITIS A ANTIBODIES (IgM)	NEGATIVE	HEPATITIS A ANTIBODIES (TOTAL)	POSITIVE	OPD
4	M	HEPATITIS A ANTIBODIES (IgM)	POSITIVE	HEPATITIS A ANTIBODIES (TOTAL)	POSITIVE	OPD
37	M	HEPATITIS A ANTIBODIES (IgM)	NEGATIVE	HEPATITIS A ANTIBODIES (TOTAL)	POSITIVE	OPD
75	M	HEPATITIS A ANTIBODIES (IgM)	NEGATIVE	HEPATITIS A ANTIBODIES (TOTAL)	POSITIVE	OPD
31	F	HEPATITIS A ANTIBODIES (IgM)	NEGATIVE	HEPATITIS A ANTIBODIES (TOTAL)	POSITIVE	OPD
36	M	HEPATITIS A ANTIBODIES (IgM)	POSITIVE	HEPATITIS A ANTIBODIES (TOTAL)	POSITIVE	OPD
28	M	HEPATITIS A ANTIBODIES (IgM)	NEGATIVE	HEPATITIS A ANTIBODIES (TOTAL)	POSITIVE	OPD
3	M	HEPATITIS A ANTIBODIES (IgM)	POSITIVE	HEPATITIS A ANTIBODIES (TOTAL)	POSITIVE	OPD
26	M	HEPATITIS A ANTIBODIES (IgM)	NEGATIVE	HEPATITIS A ANTIBODIES (TOTAL)	POSITIVE	OPD
40	M	HEPATITIS A ANTIBODIES (IgM)	NEGATIVE	HEPATITIS A ANTIBODIES (TOTAL)	POSITIVE	OPD
35	M	HEPATITIS A ANTIBODIES (IgM)	POSITIVE	HEPATITIS A ANTIBODIES (TOTAL)	POSITIVE	OPD
25	M	HEPATITIS A ANTIBODIES (IgM)	NEGATIVE	HEPATITIS A ANTIBODIES (TOTAL)	POSITIVE	OPD
38	F	HEPATITIS A ANTIBODIES (IgM)	POSITIVE	HEPATITIS A ANTIBODIES (TOTAL)	POSITIVE	OPD
49	M	HEPATITIS A ANTIBODIES (IgM)	NEGATIVE	HEPATITIS A ANTIBODIES (TOTAL)	POSITIVE	OPD
20	F	HEPATITIS A ANTIBODIES (IgM)	NEGATIVE	HEPATITIS A ANTIBODIES (TOTAL)	POSITIVE	OPD
30	M	HEPATITIS A ANTIBODIES (IgM)	NEGATIVE	HEPATITIS A ANTIBODIES (TOTAL)	POSITIVE	OPD
17	M	HEPATITIS A ANTIBODIES (IgM)	NEGATIVE	HEPATITIS A ANTIBODIES (TOTAL)	POSITIVE	OPD
33	F	HEPATITIS A ANTIBODIES (IgM)	POSITIVE	HEPATITIS A ANTIBODIES (TOTAL)	POSITIVE	OPD
54	M	HEPATITIS A ANTIBODIES (IgM)	NEGATIVE	HEPATITIS A ANTIBODIES (TOTAL)	POSITIVE	OPD
5	M	HEPATITIS A ANTIBODIES (IgM)	POSITIVE	HEPATITIS A ANTIBODIES (TOTAL)	POSITIVE	OPD
28	F	HEPATITIS A ANTIBODIES (IgM)	NEGATIVE	HEPATITIS A ANTIBODIES (TOTAL)	POSITIVE	OPD
31	F	HEPATITIS A ANTIBODIES (IgM)	NEGATIVE	HEPATITIS A ANTIBODIES (TOTAL)	POSITIVE	OPD
29	F	HEPATITIS A ANTIBODIES (IgM)	NEGATIVE	HEPATITIS A ANTIBODIES (TOTAL)	POSITIVE	OPD
51	M	HEPATITIS A ANTIBODIES (IgM)	POSITIVE	HEPATITIS A ANTIBODIES (TOTAL)	POSITIVE	OPD
34	M	HEPATITIS A ANTIBODIES (IgM)	NEGATIVE	HEPATITIS A ANTIBODIES (TOTAL)	POSITIVE	OPD
52	M	HEPATITIS A ANTIBODIES (IgM)	NEGATIVE	HEPATITIS A ANTIBODIES (TOTAL)	POSITIVE	OPD
17	M	HEPATITIS A ANTIBODIES (IgM)	POSITIVE	HEPATITIS A ANTIBODIES (TOTAL)	POSITIVE	OPD
37	M	HEPATITIS A ANTIBODIES (IgM)	NEGATIVE	HEPATITIS A ANTIBODIES (TOTAL)	POSITIVE	OPD
36	M	HEPATITIS A ANTIBODIES (IgM)	NEGATIVE	HEPATITIS A ANTIBODIES (TOTAL)	POSITIVE	OPD
33	M	HEPATITIS A ANTIBODIES (IgM)	NEGATIVE	HEPATITIS A ANTIBODIES (TOTAL)	POSITIVE	OPD
5	F	HEPATITIS A ANTIBODIES (IgM)	POSITIVE	HEPATITIS A ANTIBODIES (TOTAL)	POSITIVE	OPD
37	M	HEPATITIS A ANTIBODIES (IgM)	NEGATIVE	HEPATITIS A ANTIBODIES (TOTAL)	POSITIVE	OPD
54	M	HEPATITIS A ANTIBODIES (IgM)	NEGATIVE	HEPATITIS A ANTIBODIES (TOTAL)	POSITIVE	OPD
35	M	HEPATITIS A ANTIBODIES (IgM)	NEGATIVE	HEPATITIS A ANTIBODIES (TOTAL)	POSITIVE	OPD
52	M	HEPATITIS A ANTIBODIES (IgM)	NEGATIVE	HEPATITIS A ANTIBODIES (TOTAL)	POSITIVE	OPD
44	F	HEPATITIS A ANTIBODIES (IgM)	NEGATIVE	HEPATITIS A ANTIBODIES (TOTAL)	POSITIVE	OPD
8	F	HEPATITIS A ANTIBODIES (IgM)	POSITIVE	HEPATITIS A ANTIBODIES (TOTAL)	POSITIVE	OPD
16	F	HEPATITIS A ANTIBODIES (IgM)	NEGATIVE	HEPATITIS A ANTIBODIES (TOTAL)	POSITIVE	OPD
4	F	HEPATITIS A ANTIBODIES (IgM)	POSITIVE	HEPATITIS A ANTIBODIES (TOTAL)	POSITIVE	OPD
17	M	HEPATITIS A ANTIBODIES (IgM)	POSITIVE	HEPATITIS A ANTIBODIES (TOTAL)	POSITIVE	OPD
15	M	HEPATITIS A ANTIBODIES (IgM)	POSITIVE	HEPATITIS A ANTIBODIES (TOTAL)	POSITIVE	OPD
21	M	HEPATITIS A ANTIBODIES (IgM)	POSITIVE	HEPATITIS A ANTIBODIES (TOTAL)	POSITIVE	OPD
28	M	HEPATITIS A ANTIBODIES (IgM)	POSITIVE	HEPATITIS A ANTIBODIES (TOTAL)	POSITIVE	OPD
9	F	HEPATITIS A ANTIBODIES (IgM)	NEGATIVE	HEPATITIS A ANTIBODIES (TOTAL)	POSITIVE	OPD
35	M	HEPATITIS A ANTIBODIES (IgM)	NEGATIVE	HEPATITIS A ANTIBODIES (TOTAL)	POSITIVE	OPD
53	M	HEPATITIS A ANTIBODIES (IgM)	NEGATIVE	HEPATITIS A ANTIBODIES (TOTAL)	POSITIVE	OPD
28	M	HEPATITIS A ANTIBODIES (IgM)	NEGATIVE	HEPATITIS A ANTIBODIES (TOTAL)	POSITIVE	OPD
4	M	HEPATITIS A ANTIBODIES (IgM)	POSITIVE	HEPATITIS A ANTIBODIES (TOTAL)	POSITIVE	OPD
32	M	HEPATITIS A ANTIBODIES (IgM)	NEGATIVE	HEPATITIS A ANTIBODIES (TOTAL)	POSITIVE	OPD
5	M	HEPATITIS A ANTIBODIES (IgM)	POSITIVE	HEPATITIS A ANTIBODIES (TOTAL)	POSITIVE	OPD
6	M	HEPATITIS A ANTIBODIES (IgM)	NEGATIVE	HEPATITIS A ANTIBODIES (TOTAL)	POSITIVE	OPD
24	M	HEPATITIS A ANTIBODIES (IgM)	NEGATIVE	HEPATITIS A ANTIBODIES (TOTAL)	POSITIVE	OPD
13	M	HEPATITIS A ANTIBODIES (IgM)	POSITIVE	HEPATITIS A ANTIBODIES (TOTAL)	POSITIVE	OPD
21	M	HEPATITIS A ANTIBODIES (IgM)	POSITIVE	HEPATITIS A ANTIBODIES (TOTAL)	POSITIVE	OPD
4	F	HEPATITIS A ANTIBODIES (IgM)	POSITIVE	HEPATITIS A ANTIBODIES (TOTAL)	POSITIVE	OPD
43	F	HEPATITIS A ANTIBODIES (IgM)	NEGATIVE	HEPATITIS A ANTIBODIES (TOTAL)	POSITIVE	OPD
32	F	HEPATITIS A ANTIBODIES (IgM)	NEGATIVE	HEPATITIS A ANTIBODIES (TOTAL)	POSITIVE	OPD
21	F	HEPATITIS A ANTIBODIES (IgM)	POSITIVE	HEPATITIS A ANTIBODIES (TOTAL)	POSITIVE	OPD
26	M	HEPATITIS A ANTIBODIES (IgM)	NEGATIVE	HEPATITIS A ANTIBODIES (TOTAL)	POSITIVE	OPD
19	M	HEPATITIS A ANTIBODIES (IgM)	POSITIVE	HEPATITIS A ANTIBODIES (TOTAL)	POSITIVE	OPD
30	F	HEPATITIS A ANTIBODIES (IgM)	POSITIVE	HEPATITIS A ANTIBODIES (TOTAL)	POSITIVE	OPD
2	M	HEPATITIS A ANTIBODIES (IgM)	POSITIVE	HEPATITIS A ANTIBODIES (TOTAL)	POSITIVE	OPD
33	M	HEPATITIS A ANTIBODIES (IgM)	NEGATIVE	HEPATITIS A ANTIBODIES (TOTAL)	POSITIVE	OPD
13	F	HEPATITIS A ANTIBODIES (IgM)	POSITIVE	HEPATITIS A ANTIBODIES (TOTAL)	POSITIVE	OPD
34	M	HEPATITIS A ANTIBODIES (IgM)	NEGATIVE	HEPATITIS A ANTIBODIES (TOTAL)	POSITIVE	OPD
36	F	HEPATITIS A ANTIBODIES (IgM)	NEGATIVE	HEPATITIS A ANTIBODIES (TOTAL)	POSITIVE	OPD
19	M	HEPATITIS A ANTIBODIES (IgM)	NEGATIVE	HEPATITIS A ANTIBODIES (TOTAL)	POSITIVE	OPD
31	M	HEPATITIS A ANTIBODIES (IgM)	POSITIVE	HEPATITIS A ANTIBODIES (TOTAL)	POSITIVE	OPD
29	F	HEPATITIS A ANTIBODIES (IgM)	NEGATIVE	HEPATITIS A ANTIBODIES (TOTAL)	POSITIVE	OPD
32	F	HEPATITIS A ANTIBODIES (IgM)	NEGATIVE	HEPATITIS A ANTIBODIES (TOTAL)	POSITIVE	OPD
6	M	HEPATITIS A ANTIBODIES (IgM)	POSITIVE	HEPATITIS A ANTIBODIES (TOTAL)	POSITIVE	OPD
26	F	HEPATITIS A ANTIBODIES (IgM)	NEGATIVE	HEPATITIS A ANTIBODIES (TOTAL)	POSITIVE	OPD
27	F	HEPATITIS A ANTIBODIES (IgM)	NEGATIVE	HEPATITIS A ANTIBODIES (TOTAL)	POSITIVE	OPD
22	M	HEPATITIS A ANTIBODIES (IgM)	POSITIVE	HEPATITIS A ANTIBODIES (TOTAL)	POSITIVE	OPD
15	M	HEPATITIS A ANTIBODIES (IgM)	NEGATIVE	HEPATITIS A ANTIBODIES (TOTAL)	POSITIVE	OPD
32	M	HEPATITIS A ANTIBODIES (IgM)	NEGATIVE	HEPATITIS A ANTIBODIES (TOTAL)	POSITIVE	OPD
48	M	HEPATITIS A ANTIBODIES (IgM)	NEGATIVE	HEPATITIS A ANTIBODIES (TOTAL)	POSITIVE	OPD
33	M	HEPATITIS A ANTIBODIES (IgM)	NEGATIVE	HEPATITIS A ANTIBODIES (TOTAL)	POSITIVE	OPD
32	M	HEPATITIS A ANTIBODIES (IgM)	NEGATIVE	HEPATITIS A ANTIBODIES (TOTAL)	POSITIVE	OPD
10	F	HEPATITIS A ANTIBODIES (IgM)	POSITIVE	HEPATITIS A ANTIBODIES (TOTAL)	POSITIVE	OPD
4	F	HEPATITIS A ANTIBODIES (IgM)	POSITIVE	HEPATITIS A ANTIBODIES (TOTAL)	POSITIVE	OPD
33	M	HEPATITIS A ANTIBODIES (IgM)	NEGATIVE	HEPATITIS A ANTIBODIES (TOTAL)	POSITIVE	OPD
21	M	HEPATITIS A ANTIBODIES (IgM)	NEGATIVE	HEPATITIS A ANTIBODIES (TOTAL)	POSITIVE	OPD
40	M	HEPATITIS A ANTIBODIES (IgM)	NEGATIVE	HEPATITIS A ANTIBODIES (TOTAL)	POSITIVE	OPD
28	F	HEPATITIS A ANTIBODIES (IgM)	NEGATIVE	HEPATITIS A ANTIBODIES (TOTAL)	POSITIVE	OPD
28	M	HEPATITIS A ANTIBODIES (IgM)	POSITIVE	HEPATITIS A ANTIBODIES (TOTAL)	POSITIVE	OPD
17	F	HEPATITIS A ANTIBODIES (IgM)	POSITIVE	HEPATITIS A ANTIBODIES (TOTAL)	POSITIVE	OPD
36	M	HEPATITIS A ANTIBODIES (IgM)	NEGATIVE	HEPATITIS A ANTIBODIES (TOTAL)	POSITIVE	OPD
24	M	HEPATITIS A ANTIBODIES (IgM)	NEGATIVE	HEPATITIS A ANTIBODIES (TOTAL)	POSITIVE	OPD
16	M	HEPATITIS A ANTIBODIES (IgM)	NEGATIVE	HEPATITIS A ANTIBODIES (TOTAL)	POSITIVE	OPD
13	M	HEPATITIS A ANTIBODIES (IgM)	POSITIVE	HEPATITIS A ANTIBODIES (TOTAL)	POSITIVE	OPD
3	M	HEPATITIS A ANTIBODIES (IgM)	POSITIVE	HEPATITIS A ANTIBODIES (TOTAL)	POSITIVE	OPD
45	M	HEPATITIS A ANTIBODIES (IgM)	NEGATIVE	HEPATITIS A ANTIBODIES (TOTAL)	POSITIVE	OPD
42	F	HEPATITIS A ANTIBODIES (IgM)	NEGATIVE	HEPATITIS A ANTIBODIES (TOTAL)	POSITIVE	OPD
25	M	HEPATITIS A ANTIBODIES (IgM)	NEGATIVE	HEPATITIS A ANTIBODIES (TOTAL)	POSITIVE	OPD
9	F	HEPATITIS A ANTIBODIES (IgM)	POSITIVE	HEPATITIS A ANTIBODIES (TOTAL)	POSITIVE	OPD
5	F	HEPATITIS A ANTIBODIES (IgM)	POSITIVE	HEPATITIS A ANTIBODIES (TOTAL)	POSITIVE	OPD
38	M	HEPATITIS A ANTIBODIES (IgM)	NEGATIVE	HEPATITIS A ANTIBODIES (TOTAL)	POSITIVE	OPD
23	M	HEPATITIS A ANTIBODIES (IgM)	POSITIVE	HEPATITIS A ANTIBODIES (TOTAL)	POSITIVE	OPD
27	M	HEPATITIS A ANTIBODIES (IgM)	POSITIVE	HEPATITIS A ANTIBODIES (TOTAL)	POSITIVE	OPD
28	M	HEPATITIS A ANTIBODIES (IgM)	NEGATIVE	HEPATITIS A ANTIBODIES (TOTAL)	POSITIVE	OPD
56	M	HEPATITIS A ANTIBODIES (IgM)	NEGATIVE	HEPATITIS A ANTIBODIES (TOTAL)	POSITIVE	OPD
13	M	HEPATITIS A ANTIBODIES (IgM)	POSITIVE	HEPATITIS A ANTIBODIES (TOTAL)	POSITIVE	OPD
4	F	HEPATITIS A ANTIBODIES (IgM)	POSITIVE	HEPATITIS A ANTIBODIES (TOTAL)	POSITIVE	OPD
12	M	HEPATITIS A ANTIBODIES (IgM)	POSITIVE	HEPATITIS A ANTIBODIES (TOTAL)	POSITIVE	OPD
7	F	HEPATITIS A ANTIBODIES (IgM)	NEGATIVE	HEPATITIS A ANTIBODIES (TOTAL)	POSITIVE	OPD
40	M	HEPATITIS A ANTIBODIES (IgM)	NEGATIVE	HEPATITIS A ANTIBODIES (TOTAL)	POSITIVE	OPD
6	F	HEPATITIS A ANTIBODIES (IgM)	POSITIVE	HEPATITIS A ANTIBODIES (TOTAL)	POSITIVE	OPD
22	F	HEPATITIS A ANTIBODIES (IgM)	POSITIVE	HEPATITIS A ANTIBODIES (TOTAL)	POSITIVE	OPD
29	F	HEPATITIS A ANTIBODIES (IgM)	POSITIVE	HEPATITIS A ANTIBODIES (TOTAL)	POSITIVE	OPD
30	F	HEPATITIS A ANTIBODIES (IgM)	NEGATIVE	HEPATITIS A ANTIBODIES (TOTAL)	POSITIVE	OPD
48	F	HEPATITIS A ANTIBODIES (IgM)	NEGATIVE	HEPATITIS A ANTIBODIES (TOTAL)	POSITIVE	OPD
52	F	HEPATITIS A ANTIBODIES (IgM)	NEGATIVE	HEPATITIS A ANTIBODIES (TOTAL)	POSITIVE	OPD
31	F	HEPATITIS A ANTIBODIES (IgM)	NEGATIVE	HEPATITIS A ANTIBODIES (TOTAL)	POSITIVE	OPD
12	F	HEPATITIS A ANTIBODIES (IgM)	POSITIVE	HEPATITIS A ANTIBODIES (TOTAL)	POSITIVE	OPD
47	M	HEPATITIS A ANTIBODIES (IgM)	NEGATIVE	HEPATITIS A ANTIBODIES (TOTAL)	POSITIVE	OPD
52	M	HEPATITIS A ANTIBODIES (IgM)	NEGATIVE	HEPATITIS A ANTIBODIES (TOTAL)	POSITIVE	OPD
14	M	HEPATITIS A ANTIBODIES (IgM)	POSITIVE	HEPATITIS A ANTIBODIES (TOTAL)	POSITIVE	OPD
40	F	HEPATITIS A ANTIBODIES (IgM)	NEGATIVE	HEPATITIS A ANTIBODIES (TOTAL)	POSITIVE	OPD
85	F	HEPATITIS A ANTIBODIES (IgM)	NEGATIVE	HEPATITIS A ANTIBODIES (TOTAL)	POSITIVE	OPD
33	F	HEPATITIS A ANTIBODIES (IgM)	NEGATIVE	HEPATITIS A ANTIBODIES (TOTAL)	POSITIVE	OPD
60	M	HEPATITIS A ANTIBODIES (IgM)	NEGATIVE	HEPATITIS A ANTIBODIES (TOTAL)	POSITIVE	OPD
29	F	HEPATITIS A ANTIBODIES (IgM)	NEGATIVE	HEPATITIS A ANTIBODIES (TOTAL)	POSITIVE	OPD
68	M	HEPATITIS A ANTIBODIES (IgM)	NEGATIVE	HEPATITIS A ANTIBODIES (TOTAL)	POSITIVE	OPD
34	M	HEPATITIS A ANTIBODIES (IgM)	NEGATIVE	HEPATITIS A ANTIBODIES (TOTAL)	POSITIVE	OPD
22	F	HEPATITIS A ANTIBODIES (IgM)	NEGATIVE	HEPATITIS A ANTIBODIES (TOTAL)	POSITIVE	OPD
9	F	HEPATITIS A ANTIBODIES (IgM)	POSITIVE	HEPATITIS A ANTIBODIES (TOTAL)	POSITIVE	OPD
32	M	HEPATITIS A ANTIBODIES (IgM)	NEGATIVE	HEPATITIS A ANTIBODIES (TOTAL)	POSITIVE	OPD
44	F	HEPATITIS A ANTIBODIES (IgM)	NEGATIVE	HEPATITIS A ANTIBODIES (TOTAL)	POSITIVE	OPD
29	M	HEPATITIS A ANTIBODIES (IgM)	NEGATIVE	HEPATITIS A ANTIBODIES (TOTAL)	POSITIVE	OPD
55	F	HEPATITIS A ANTIBODIES (IgM)	NEGATIVE	HEPATITIS A ANTIBODIES (TOTAL)	POSITIVE	OPD
96	M	HEPATITIS A ANTIBODIES (IgM)	NEGATIVE	HEPATITIS A ANTIBODIES (TOTAL)	POSITIVE	OPD
21	M	HEPATITIS A ANTIBODIES (IgM)	POSITIVE	HEPATITIS A ANTIBODIES (TOTAL)	POSITIVE	OPD
27	M	HEPATITIS A ANTIBODIES (IgM)	NEGATIVE	HEPATITIS A ANTIBODIES (TOTAL)	POSITIVE	OPD
31	F	HEPATITIS A ANTIBODIES (IgM)	NEGATIVE	HEPATITIS A ANTIBODIES (TOTAL)	POSITIVE	OPD
25	F	HEPATITIS A ANTIBODIES (IgM)	NEGATIVE	HEPATITIS A ANTIBODIES (TOTAL)	POSITIVE	OPD
25	F	HEPATITIS A ANTIBODIES (IgM)	NEGATIVE	HEPATITIS A ANTIBODIES (TOTAL)	POSITIVE	OPD
29	F	HEPATITIS A ANTIBODIES (IgM)	POSITIVE	HEPATITIS A ANTIBODIES (TOTAL)	POSITIVE	OPD
39	F	HEPATITIS A ANTIBODIES (IgM)	NEGATIVE	HEPATITIS A ANTIBODIES (TOTAL)	POSITIVE	OPD
40	F	HEPATITIS A ANTIBODIES (IgM)	NEGATIVE	HEPATITIS A ANTIBODIES (TOTAL)	POSITIVE	OPD
42	F	HEPATITIS A ANTIBODIES (IgM)	NEGATIVE	HEPATITIS A ANTIBODIES (TOTAL)	POSITIVE	OPD
36	F	HEPATITIS A ANTIBODIES (IgM)	NEGATIVE	HEPATITIS A ANTIBODIES (TOTAL)	POSITIVE	OPD
63	M	HEPATITIS A ANTIBODIES (IgM)	NEGATIVE	HEPATITIS A ANTIBODIES (TOTAL)	POSITIVE	OPD
50	F	HEPATITIS A ANTIBODIES (IgM)	POSITIVE	HEPATITIS A ANTIBODIES (TOTAL)	POSITIVE	OPD
56	M	HEPATITIS A ANTIBODIES (IgM)	NEGATIVE	HEPATITIS A ANTIBODIES (TOTAL)	POSITIVE	OPD
15	M	HEPATITIS A ANTIBODIES (IgM)	POSITIVE	HEPATITIS A ANTIBODIES (TOTAL)	POSITIVE	OPD
23	M	HEPATITIS A ANTIBODIES (IgM)	POSITIVE	HEPATITIS A ANTIBODIES (TOTAL)	POSITIVE	OPD
26	F	HEPATITIS A ANTIBODIES (IgM)	NEGATIVE	HEPATITIS A ANTIBODIES (TOTAL)	POSITIVE	OPD
24	M	HEPATITIS A ANTIBODIES (IgM)	POSITIVE	HEPATITIS A ANTIBODIES (TOTAL)	POSITIVE	OPD
31	M	HEPATITIS A ANTIBODIES (IgM)	NEGATIVE	HEPATITIS A ANTIBODIES (TOTAL)	POSITIVE	OPD
37	F	HEPATITIS A ANTIBODIES (IgM)	NEGATIVE	HEPATITIS A ANTIBODIES (TOTAL)	POSITIVE	OPD
26	M	HEPATITIS A ANTIBODIES (IgM)	NEGATIVE	HEPATITIS A ANTIBODIES (TOTAL)	POSITIVE	OPD
35	M	HEPATITIS A ANTIBODIES (IgM)	NEGATIVE	HEPATITIS A ANTIBODIES (TOTAL)	POSITIVE	OPD
10	M	HEPATITIS A ANTIBODIES (IgM)	NEGATIVE	HEPATITIS A ANTIBODIES (TOTAL)	POSITIVE	OPD
2	M	HEPATITIS A ANTIBODIES (IgM)	POSITIVE	HEPATITIS A ANTIBODIES (TOTAL)	POSITIVE	OPD
22	F	HEPATITIS A ANTIBODIES (IgM)	NEGATIVE	HEPATITIS A ANTIBODIES (TOTAL)	POSITIVE	OPD
52	F	HEPATITIS A ANTIBODIES (IgM)	NEGATIVE	HEPATITIS A ANTIBODIES (TOTAL)	POSITIVE	OPD
41	M	HEPATITIS A ANTIBODIES (IgM)	NEGATIVE	HEPATITIS A ANTIBODIES (TOTAL)	POSITIVE	OPD
34	M	HEPATITIS A ANTIBODIES (IgM)	NEGATIVE	HEPATITIS A ANTIBODIES (TOTAL)	POSITIVE	OPD
43	M	HEPATITIS A ANTIBODIES (IgM)	NEGATIVE	HEPATITIS A ANTIBODIES (TOTAL)	POSITIVE	OPD
35	F	HEPATITIS A ANTIBODIES (IgM)	NEGATIVE	HEPATITIS A ANTIBODIES (TOTAL)	POSITIVE	OPD
68	M	HEPATITIS A ANTIBODIES (IgM)	NEGATIVE	HEPATITIS A ANTIBODIES (TOTAL)	POSITIVE	OPD
26	M	HEPATITIS A ANTIBODIES (IgM)	NEGATIVE	HEPATITIS A ANTIBODIES (TOTAL)	POSITIVE	OPD
36	F	HEPATITIS A ANTIBODIES (IgM)	NEGATIVE	HEPATITIS A ANTIBODIES (TOTAL)	POSITIVE	OPD
8	M	HEPATITIS A ANTIBODIES (IgM)	POSITIVE	HEPATITIS A ANTIBODIES (TOTAL)	POSITIVE	OPD
48	M	HEPATITIS A ANTIBODIES (IgM)	NEGATIVE	HEPATITIS A ANTIBODIES (TOTAL)	POSITIVE	OPD
20	M	HEPATITIS A ANTIBODIES (IgM)	POSITIVE	HEPATITIS A ANTIBODIES (TOTAL)	POSITIVE	OPD
4	M	HEPATITIS A ANTIBODIES (IgM)	POSITIVE	HEPATITIS A ANTIBODIES (TOTAL)	POSITIVE	OPD
6	M	HEPATITIS A ANTIBODIES (IgM)	NEGATIVE	HEPATITIS A ANTIBODIES (TOTAL)	POSITIVE	OPD
20	M	HEPATITIS A ANTIBODIES (IgM)	POSITIVE	HEPATITIS A ANTIBODIES (TOTAL)	POSITIVE	OPD
35	M	HEPATITIS A ANTIBODIES (IgM)	NEGATIVE	HEPATITIS A ANTIBODIES (TOTAL)	POSITIVE	OPD
32	M	HEPATITIS A ANTIBODIES (IgM)	NEGATIVE	HEPATITIS A ANTIBODIES (TOTAL)	POSITIVE	OPD
25	M	HEPATITIS A ANTIBODIES (IgM)	POSITIVE	HEPATITIS A ANTIBODIES (TOTAL)	POSITIVE	OPD
48	M	HEPATITIS A ANTIBODIES (IgM)	NEGATIVE	HEPATITIS A ANTIBODIES (TOTAL)	POSITIVE	OPD
8	F	HEPATITIS A ANTIBODIES (IgM)	POSITIVE	HEPATITIS A ANTIBODIES (TOTAL)	POSITIVE	OPD
44	M	HEPATITIS A ANTIBODIES (IgM)	NEGATIVE	HEPATITIS A ANTIBODIES (TOTAL)	POSITIVE	OPD
42	M	HEPATITIS A ANTIBODIES (IgM)	NEGATIVE	HEPATITIS A ANTIBODIES (TOTAL)	POSITIVE	OPD
35	M	HEPATITIS A ANTIBODIES (IgM)	NEGATIVE	HEPATITIS A ANTIBODIES (TOTAL)	POSITIVE	OPD
27	F	HEPATITIS A ANTIBODIES (IgM)	NEGATIVE	HEPATITIS A ANTIBODIES (TOTAL)	POSITIVE	OPD
24	F	HEPATITIS A ANTIBODIES (IgM)	POSITIVE	HEPATITIS A ANTIBODIES (TOTAL)	POSITIVE	OPD
47	M	HEPATITIS A ANTIBODIES (IgM)	NEGATIVE	HEPATITIS A ANTIBODIES (TOTAL)	POSITIVE	OPD
6	M	HEPATITIS A ANTIBODIES (IgM)	NEGATIVE	HEPATITIS A ANTIBODIES (TOTAL)	POSITIVE	OPD
17	M	HEPATITIS A ANTIBODIES (IgM)	POSITIVE	HEPATITIS A ANTIBODIES (TOTAL)	POSITIVE	OPD
43	F	HEPATITIS A ANTIBODIES (IgM)	NEGATIVE	HEPATITIS A ANTIBODIES (TOTAL)	POSITIVE	OPD
11	F	HEPATITIS A ANTIBODIES (IgM)	POSITIVE	HEPATITIS A ANTIBODIES (TOTAL)	POSITIVE	OPD
23	F	HEPATITIS A ANTIBODIES (IgM)	POSITIVE	HEPATITIS A ANTIBODIES (TOTAL)	POSITIVE	OPD
52	M	HEPATITIS A ANTIBODIES (IgM)	NEGATIVE	HEPATITIS A ANTIBODIES (TOTAL)	POSITIVE	OPD
28	F	HEPATITIS A ANTIBODIES (IgM)	NEGATIVE	HEPATITIS A ANTIBODIES (TOTAL)	POSITIVE	OPD
25	M	HEPATITIS A ANTIBODIES (IgM)	NEGATIVE	HEPATITIS A ANTIBODIES (TOTAL)	POSITIVE	OPD
38	F	HEPATITIS A ANTIBODIES (IgM)	NEGATIVE	HEPATITIS A ANTIBODIES (TOTAL)	POSITIVE	OPD
6	F	HEPATITIS A ANTIBODIES (IgM)	NEGATIVE	HEPATITIS A ANTIBODIES (TOTAL)	POSITIVE	OPD
23	F	HEPATITIS A ANTIBODIES (IgM)	POSITIVE	HEPATITIS A ANTIBODIES (TOTAL)	POSITIVE	OPD
19	F	HEPATITIS A ANTIBODIES (IgM)	POSITIVE	HEPATITIS A ANTIBODIES (TOTAL)	POSITIVE	OPD
26	F	HEPATITIS A ANTIBODIES (IgM)	POSITIVE	HEPATITIS A ANTIBODIES (TOTAL)	POSITIVE	OPD
14	M	HEPATITIS A ANTIBODIES (IgM)	POSITIVE	HEPATITIS A ANTIBODIES (TOTAL)	POSITIVE	OPD
51	M	HEPATITIS A ANTIBODIES (IgM)	NEGATIVE	HEPATITIS A ANTIBODIES (TOTAL)	POSITIVE	OPD
53	M	HEPATITIS A ANTIBODIES (IgM)	NEGATIVE	HEPATITIS A ANTIBODIES (TOTAL)	POSITIVE	OPD
44	M	HEPATITIS A ANTIBODIES (IgM)	POSITIVE	HEPATITIS A ANTIBODIES (TOTAL)	POSITIVE	OPD
10	M	HEPATITIS A ANTIBODIES (IgM)	POSITIVE	HEPATITIS A ANTIBODIES (TOTAL)	POSITIVE	OPD
9	F	HEPATITIS A ANTIBODIES (IgM)	POSITIVE	HEPATITIS A ANTIBODIES (TOTAL)	POSITIVE	OPD
48	F	HEPATITIS A ANTIBODIES (IgM)	NEGATIVE	HEPATITIS A ANTIBODIES (TOTAL)	POSITIVE	OPD
47	F	HEPATITIS A ANTIBODIES (IgM)	NEGATIVE	HEPATITIS A ANTIBODIES (TOTAL)	POSITIVE	OPD
20	M	HEPATITIS A ANTIBODIES (IgM)	POSITIVE	HEPATITIS A ANTIBODIES (TOTAL)	POSITIVE	OPD
28	M	HEPATITIS A ANTIBODIES (IgM)	NEGATIVE	HEPATITIS A ANTIBODIES (TOTAL)	POSITIVE	OPD
25	M	HEPATITIS A ANTIBODIES (IgM)	NEGATIVE	HEPATITIS A ANTIBODIES (TOTAL)	POSITIVE	OPD
5	M	HEPATITIS A ANTIBODIES (IgM)	POSITIVE	HEPATITIS A ANTIBODIES (TOTAL)	POSITIVE	OPD
21	M	HEPATITIS A ANTIBODIES (IgM)	NEGATIVE	HEPATITIS A ANTIBODIES (TOTAL)	POSITIVE	OPD
41	F	HEPATITIS A ANTIBODIES (IgM)	NEGATIVE	HEPATITIS A ANTIBODIES (TOTAL)	POSITIVE	OPD
16	M	HEPATITIS A ANTIBODIES (IgM)	NEGATIVE	HEPATITIS A ANTIBODIES (TOTAL)	POSITIVE	OPD
48	F	HEPATITIS A ANTIBODIES (IgM)	NEGATIVE	HEPATITIS A ANTIBODIES (TOTAL)	POSITIVE	OPD
53	M	HEPATITIS A ANTIBODIES (IgM)	NEGATIVE	HEPATITIS A ANTIBODIES (TOTAL)	POSITIVE	OPD
37	F	HEPATITIS A ANTIBODIES (IgM)	NEGATIVE	HEPATITIS A ANTIBODIES (TOTAL)	POSITIVE	OPD
47	M	HEPATITIS A ANTIBODIES (IgM)	NEGATIVE	HEPATITIS A ANTIBODIES (TOTAL)	POSITIVE	OPD
16	F	HEPATITIS A ANTIBODIES (IgM)	POSITIVE	HEPATITIS A ANTIBODIES (TOTAL)	POSITIVE	OPD
42	M	HEPATITIS A ANTIBODIES (IgM)	NEGATIVE	HEPATITIS A ANTIBODIES (TOTAL)	POSITIVE	OPD
32	F	HEPATITIS A ANTIBODIES (IgM)	NEGATIVE	HEPATITIS A ANTIBODIES (TOTAL)	POSITIVE	OPD
54	M	HEPATITIS A ANTIBODIES (IgM)	NEGATIVE	HEPATITIS A ANTIBODIES (TOTAL)	POSITIVE	OPD
26	M	HEPATITIS A ANTIBODIES (IgM)	POSITIVE	HEPATITIS A ANTIBODIES (TOTAL)	POSITIVE	OPD
19	M	HEPATITIS A ANTIBODIES (IgM)	NEGATIVE	HEPATITIS A ANTIBODIES (TOTAL)	POSITIVE	OPD
43	M	HEPATITIS A ANTIBODIES (IgM)	NEGATIVE	HEPATITIS A ANTIBODIES (TOTAL)	POSITIVE	OPD
9	F	HEPATITIS A ANTIBODIES (IgM)	NEGATIVE	HEPATITIS A ANTIBODIES (TOTAL)	POSITIVE	OPD
23	M	HEPATITIS A ANTIBODIES (IgM)	POSITIVE	HEPATITIS A ANTIBODIES (TOTAL)	POSITIVE	OPD
46	M	HEPATITIS A ANTIBODIES (IgM)	NEGATIVE	HEPATITIS A ANTIBODIES (TOTAL)	POSITIVE	OPD
21	M	HEPATITIS A ANTIBODIES (IgM)	POSITIVE	HEPATITIS A ANTIBODIES (TOTAL)	POSITIVE	OPD
53	M	HEPATITIS A ANTIBODIES (IgM)	NEGATIVE	HEPATITIS A ANTIBODIES (TOTAL)	POSITIVE	OPD
50	M	HEPATITIS A ANTIBODIES (IgM)	NEGATIVE	HEPATITIS A ANTIBODIES (TOTAL)	POSITIVE	OPD
24	F	HEPATITIS A ANTIBODIES (IgM)	POSITIVE	HEPATITIS A ANTIBODIES (TOTAL)	POSITIVE	OPD
10	M	HEPATITIS A ANTIBODIES (IgM)	POSITIVE	HEPATITIS A ANTIBODIES (TOTAL)	POSITIVE	OPD
35	F	HEPATITIS A ANTIBODIES (IgM)	NEGATIVE	HEPATITIS A ANTIBODIES (TOTAL)	POSITIVE	OPD
43	M	HEPATITIS A ANTIBODIES (IgM)	NEGATIVE	HEPATITIS A ANTIBODIES (TOTAL)	POSITIVE	OPD
29	F	HEPATITIS A ANTIBODIES (IgM)	NEGATIVE	HEPATITIS A ANTIBODIES (TOTAL)	POSITIVE	OPD
53	M	HEPATITIS A ANTIBODIES (IgM)	NEGATIVE	HEPATITIS A ANTIBODIES (TOTAL)	POSITIVE	OPD
26	F	HEPATITIS A ANTIBODIES (IgM)	NEGATIVE	HEPATITIS A ANTIBODIES (TOTAL)	POSITIVE	OPD
28	M	HEPATITIS A ANTIBODIES (IgM)	NEGATIVE	HEPATITIS A ANTIBODIES (TOTAL)	POSITIVE	OPD
12	F	HEPATITIS A ANTIBODIES (IgM)	POSITIVE	HEPATITIS A ANTIBODIES (TOTAL)	POSITIVE	OPD
7	M	HEPATITIS A ANTIBODIES (IgM)	NEGATIVE	HEPATITIS A ANTIBODIES (TOTAL)	POSITIVE	OPD
20	M	HEPATITIS A ANTIBODIES (IgM)	POSITIVE	HEPATITIS A ANTIBODIES (TOTAL)	POSITIVE	OPD
19	M	HEPATITIS A ANTIBODIES (IgM)	NEGATIVE	HEPATITIS A ANTIBODIES (TOTAL)	POSITIVE	OPD
10	F	HEPATITIS A ANTIBODIES (IgM)	POSITIVE	HEPATITIS A ANTIBODIES (TOTAL)	POSITIVE	OPD
2	F	HEPATITIS A ANTIBODIES (IgM)	POSITIVE	HEPATITIS A ANTIBODIES (TOTAL)	POSITIVE	OPD
27	F	HEPATITIS A ANTIBODIES (IgM)	POSITIVE	HEPATITIS A ANTIBODIES (TOTAL)	POSITIVE	OPD
56	F	HEPATITIS A ANTIBODIES (IgM)	NEGATIVE	HEPATITIS A ANTIBODIES (TOTAL)	POSITIVE	OPD
22	F	HEPATITIS A ANTIBODIES (IgM)	NEGATIVE	HEPATITIS A ANTIBODIES (TOTAL)	POSITIVE	OPD
57	M	HEPATITIS A ANTIBODIES (IgM)	NEGATIVE	HEPATITIS A ANTIBODIES (TOTAL)	POSITIVE	OPD
40	F	HEPATITIS A ANTIBODIES (IgM)	NEGATIVE	HEPATITIS A ANTIBODIES (TOTAL)	POSITIVE	OPD
21	M	HEPATITIS A ANTIBODIES (IgM)	NEGATIVE	HEPATITIS A ANTIBODIES (TOTAL)	POSITIVE	OPD
33	M	HEPATITIS A ANTIBODIES (IgM)	NEGATIVE	HEPATITIS A ANTIBODIES (TOTAL)	POSITIVE	OPD
34	F	HEPATITIS A ANTIBODIES (IgM)	NEGATIVE	HEPATITIS A ANTIBODIES (TOTAL)	POSITIVE	OPD
29	M	HEPATITIS A ANTIBODIES (IgM)	NEGATIVE	HEPATITIS A ANTIBODIES (TOTAL)	POSITIVE	OPD
35	F	HEPATITIS A ANTIBODIES (IgM)	NEGATIVE	HEPATITIS A ANTIBODIES (TOTAL)	POSITIVE	OPD
20	M	HEPATITIS A ANTIBODIES (IgM)	POSITIVE	HEPATITIS A ANTIBODIES (TOTAL)	POSITIVE	OPD
12	M	HEPATITIS A ANTIBODIES (IgM)	POSITIVE	HEPATITIS A ANTIBODIES (TOTAL)	POSITIVE	OPD
18	M	HEPATITIS A ANTIBODIES (IgM)	NEGATIVE	HEPATITIS A ANTIBODIES (TOTAL)	POSITIVE	OPD
43	F	HEPATITIS A ANTIBODIES (IgM)	NEGATIVE	HEPATITIS A ANTIBODIES (TOTAL)	POSITIVE	OPD
71	M	HEPATITIS A ANTIBODIES (IgM)	NEGATIVE	HEPATITIS A ANTIBODIES (TOTAL)	POSITIVE	OPD
37	M	HEPATITIS A ANTIBODIES (IgM)	NEGATIVE	HEPATITIS A ANTIBODIES (TOTAL)	POSITIVE	OPD
12	F	HEPATITIS A ANTIBODIES (IgM)	POSITIVE	HEPATITIS A ANTIBODIES (TOTAL)	POSITIVE	OPD
16	F	HEPATITIS A ANTIBODIES (IgM)	POSITIVE	HEPATITIS A ANTIBODIES (TOTAL)	POSITIVE	OPD
40	F	HEPATITIS A ANTIBODIES (IgM)	NEGATIVE	HEPATITIS A ANTIBODIES (TOTAL)	POSITIVE	OPD
16	F	HEPATITIS A ANTIBODIES (IgM)	POSITIVE	HEPATITIS A ANTIBODIES (TOTAL)	POSITIVE	OPD
30	F	HEPATITIS A ANTIBODIES (IgM)	POSITIVE	HEPATITIS A ANTIBODIES (TOTAL)	POSITIVE	OPD
47	F	HEPATITIS A ANTIBODIES (IgM)	NEGATIVE	HEPATITIS A ANTIBODIES (TOTAL)	POSITIVE	OPD
5	M	HEPATITIS A ANTIBODIES (IgM)	POSITIVE	HEPATITIS A ANTIBODIES (TOTAL)	POSITIVE	OPD
2	F	HEPATITIS A ANTIBODIES (IgM)	POSITIVE	HEPATITIS A ANTIBODIES (TOTAL)	POSITIVE	OPD
7	M	HEPATITIS A ANTIBODIES (IgM)	NEGATIVE	HEPATITIS A ANTIBODIES (TOTAL)	POSITIVE	OPD
13	F	HEPATITIS A ANTIBODIES (IgM)	POSITIVE	HEPATITIS A ANTIBODIES (TOTAL)	POSITIVE	OPD
4	F	HEPATITIS A ANTIBODIES (IgM)	POSITIVE	HEPATITIS A ANTIBODIES (TOTAL)	POSITIVE	OPD
29	M	HEPATITIS A ANTIBODIES (IgM)	NEGATIVE	HEPATITIS A ANTIBODIES (TOTAL)	POSITIVE	OPD
49	M	HEPATITIS A ANTIBODIES (IgM)	NEGATIVE	HEPATITIS A ANTIBODIES (TOTAL)	POSITIVE	OPD
19	F	HEPATITIS A ANTIBODIES (IgM)	POSITIVE	HEPATITIS A ANTIBODIES (TOTAL)	POSITIVE	OPD
25	M	HEPATITIS A ANTIBODIES (IgM)	NEGATIVE	HEPATITIS A ANTIBODIES (TOTAL)	POSITIVE	OPD
73	F	HEPATITIS A ANTIBODIES (IgM)	NEGATIVE	HEPATITIS A ANTIBODIES (TOTAL)	POSITIVE	OPD
35	F	HEPATITIS A ANTIBODIES (IgM)	NEGATIVE	HEPATITIS A ANTIBODIES (TOTAL)	POSITIVE	OPD
38	M	HEPATITIS A ANTIBODIES (IgM)	NEGATIVE	HEPATITIS A ANTIBODIES (TOTAL)	POSITIVE	OPD
39	F	HEPATITIS A ANTIBODIES (IgM)	POSITIVE	HEPATITIS A ANTIBODIES (TOTAL)	POSITIVE	OPD
42	F	HEPATITIS A ANTIBODIES (IgM)	POSITIVE	HEPATITIS A ANTIBODIES (TOTAL)	POSITIVE	OPD
25	M	HEPATITIS A ANTIBODIES (IgM)	POSITIVE	HEPATITIS A ANTIBODIES (TOTAL)	POSITIVE	OPD
47	M	HEPATITIS A ANTIBODIES (IgM)	NEGATIVE	HEPATITIS A ANTIBODIES (TOTAL)	POSITIVE	OPD
54	M	HEPATITIS A ANTIBODIES (IgM)	NEGATIVE	HEPATITIS A ANTIBODIES (TOTAL)	POSITIVE	OPD
7	M	HEPATITIS A ANTIBODIES (IgM)	POSITIVE	HEPATITIS A ANTIBODIES (TOTAL)	POSITIVE	OPD
27	M	HEPATITIS A ANTIBODIES (IgM)	NEGATIVE	HEPATITIS A ANTIBODIES (TOTAL)	POSITIVE	OPD
19	M	HEPATITIS A ANTIBODIES (IgM)	NEGATIVE	HEPATITIS A ANTIBODIES (TOTAL)	POSITIVE	OPD
8	M	HEPATITIS A ANTIBODIES (IgM)	NEGATIVE	HEPATITIS A ANTIBODIES (TOTAL)	POSITIVE	OPD
44	F	HEPATITIS A ANTIBODIES (IgM)	NEGATIVE	HEPATITIS A ANTIBODIES (TOTAL)	POSITIVE	OPD
29	M	HEPATITIS A ANTIBODIES (IgM)	NEGATIVE	HEPATITIS A ANTIBODIES (TOTAL)	POSITIVE	OPD
17	M	HEPATITIS A ANTIBODIES (IgM)	POSITIVE	HEPATITIS A ANTIBODIES (TOTAL)	POSITIVE	OPD
62	M	HEPATITIS A ANTIBODIES (IgM)	NEGATIVE	HEPATITIS A ANTIBODIES (TOTAL)	POSITIVE	OPD
25	F	HEPATITIS A ANTIBODIES (IgM)	NEGATIVE	HEPATITIS A ANTIBODIES (TOTAL)	POSITIVE	OPD
28	M	HEPATITIS A ANTIBODIES (IgM)	NEGATIVE	HEPATITIS A ANTIBODIES (TOTAL)	POSITIVE	OPD
23	M	HEPATITIS A ANTIBODIES (IgM)	POSITIVE	HEPATITIS A ANTIBODIES (TOTAL)	POSITIVE	OPD
6	M	HEPATITIS A ANTIBODIES (IgM)	POSITIVE	HEPATITIS A ANTIBODIES (TOTAL)	POSITIVE	OPD
36	M	HEPATITIS A ANTIBODIES (IgM)	POSITIVE	HEPATITIS A ANTIBODIES (TOTAL)	POSITIVE	OPD
42	F	HEPATITIS A ANTIBODIES (IgM)	NEGATIVE	HEPATITIS A ANTIBODIES (TOTAL)	POSITIVE	OPD
60	F	HEPATITIS A ANTIBODIES (IgM)	NEGATIVE	HEPATITIS A ANTIBODIES (TOTAL)	POSITIVE	OPD
18	M	HEPATITIS A ANTIBODIES (IgM)	NEGATIVE	HEPATITIS A ANTIBODIES (TOTAL)	POSITIVE	OPD
37	M	HEPATITIS A ANTIBODIES (IgM)	NEGATIVE	HEPATITIS A ANTIBODIES (TOTAL)	POSITIVE	OPD
6	M	HEPATITIS A ANTIBODIES (IgM)	NEGATIVE	HEPATITIS A ANTIBODIES (TOTAL)	POSITIVE	OPD
28	M	HEPATITIS A ANTIBODIES (IgM)	NEGATIVE	HEPATITIS A ANTIBODIES (TOTAL)	POSITIVE	OPD
77	M	HEPATITIS A ANTIBODIES (IgM)	NEGATIVE	HEPATITIS A ANTIBODIES (TOTAL)	POSITIVE	OPD
55	M	HEPATITIS A ANTIBODIES (IgM)	NEGATIVE	HEPATITIS A ANTIBODIES (TOTAL)	POSITIVE	OPD
57	M	HEPATITIS A ANTIBODIES (IgM)	NEGATIVE	HEPATITIS A ANTIBODIES (TOTAL)	POSITIVE	OPD
38	F	HEPATITIS A ANTIBODIES (IgM)	NEGATIVE	HEPATITIS A ANTIBODIES (TOTAL)	POSITIVE	OPD
45	M	HEPATITIS A ANTIBODIES (IgM)	NEGATIVE	HEPATITIS A ANTIBODIES (TOTAL)	POSITIVE	OPD
3	F	HEPATITIS A ANTIBODIES (IgM)	POSITIVE	HEPATITIS A ANTIBODIES (TOTAL)	POSITIVE	OPD
26	F	HEPATITIS A ANTIBODIES (IgM)	POSITIVE	HEPATITIS A ANTIBODIES (TOTAL)	POSITIVE	OPD
7	F	HEPATITIS A ANTIBODIES (IgM)	POSITIVE	HEPATITIS A ANTIBODIES (TOTAL)	POSITIVE	OPD
31	F	HEPATITIS A ANTIBODIES (IgM)	NEGATIVE	HEPATITIS A ANTIBODIES (TOTAL)	POSITIVE	OPD
10	M	HEPATITIS A ANTIBODIES (IgM)	NEGATIVE	HEPATITIS A ANTIBODIES (TOTAL)	POSITIVE	OPD
21	M	HEPATITIS A ANTIBODIES (IgM)	NEGATIVE	HEPATITIS A ANTIBODIES (TOTAL)	POSITIVE	OPD
32	M	HEPATITIS A ANTIBODIES (IgM)	NEGATIVE	HEPATITIS A ANTIBODIES (TOTAL)	POSITIVE	OPD
23	M	HEPATITIS A ANTIBODIES (IgM)	POSITIVE	HEPATITIS A ANTIBODIES (TOTAL)	POSITIVE	OPD
35	M	HEPATITIS A ANTIBODIES (IgM)	NEGATIVE	HEPATITIS A ANTIBODIES (TOTAL)	POSITIVE	OPD
35	M	HEPATITIS A ANTIBODIES (IgM)	NEGATIVE	HEPATITIS A ANTIBODIES (TOTAL)	POSITIVE	OPD
34	M	HEPATITIS A ANTIBODIES (IgM)	POSITIVE	HEPATITIS A ANTIBODIES (TOTAL)	POSITIVE	OPD
35	M	HEPATITIS A ANTIBODIES (IgM)	NEGATIVE	HEPATITIS A ANTIBODIES (TOTAL)	POSITIVE	OPD
7	M	HEPATITIS A ANTIBODIES (IgM)	POSITIVE	HEPATITIS A ANTIBODIES (TOTAL)	POSITIVE	OPD
84	M	HEPATITIS A ANTIBODIES (IgM)	NEGATIVE	HEPATITIS A ANTIBODIES (TOTAL)	POSITIVE	OPD
29	M	HEPATITIS A ANTIBODIES (IgM)	NEGATIVE	HEPATITIS A ANTIBODIES (TOTAL)	POSITIVE	OPD
22	F	HEPATITIS A ANTIBODIES (IgM)	POSITIVE	HEPATITIS A ANTIBODIES (TOTAL)	POSITIVE	OPD
18	F	HEPATITIS A ANTIBODIES (IgM)	POSITIVE	HEPATITIS A ANTIBODIES (TOTAL)	POSITIVE	OPD
15	M	HEPATITIS A ANTIBODIES (IgM)	NEGATIVE	HEPATITIS A ANTIBODIES (TOTAL)	POSITIVE	OPD
26	F	HEPATITIS A ANTIBODIES (IgM)	NEGATIVE	HEPATITIS A ANTIBODIES (TOTAL)	POSITIVE	OPD
44	M	HEPATITIS A ANTIBODIES (IgM)	NEGATIVE	HEPATITIS A ANTIBODIES (TOTAL)	POSITIVE	OPD
31	M	HEPATITIS A ANTIBODIES (IgM)	NEGATIVE	HEPATITIS A ANTIBODIES (TOTAL)	POSITIVE	OPD
33	F	HEPATITIS A ANTIBODIES (IgM)	NEGATIVE	HEPATITIS A ANTIBODIES (TOTAL)	POSITIVE	OPD
43	F	HEPATITIS A ANTIBODIES (IgM)	NEGATIVE	HEPATITIS A ANTIBODIES (TOTAL)	POSITIVE	OPD
13	F	HEPATITIS A ANTIBODIES (IgM)	NEGATIVE	HEPATITIS A ANTIBODIES (TOTAL)	POSITIVE	OPD
28	M	HEPATITIS A ANTIBODIES (IgM)	POSITIVE	HEPATITIS A ANTIBODIES (TOTAL)	POSITIVE	OPD
45	M	HEPATITIS A ANTIBODIES (IgM)	NEGATIVE	HEPATITIS A ANTIBODIES (TOTAL)	POSITIVE	OPD
14	M	HEPATITIS A ANTIBODIES (IgM)	NEGATIVE	HEPATITIS A ANTIBODIES (TOTAL)	POSITIVE	OPD
6	F	HEPATITIS A ANTIBODIES (IgM)	POSITIVE	HEPATITIS A ANTIBODIES (TOTAL)	POSITIVE	OPD
46	F	HEPATITIS A ANTIBODIES (IgM)	NEGATIVE	HEPATITIS A ANTIBODIES (TOTAL)	POSITIVE	OPD
27	M	HEPATITIS A ANTIBODIES (IgM)	POSITIVE	HEPATITIS A ANTIBODIES (TOTAL)	POSITIVE	OPD
38	F	HEPATITIS A ANTIBODIES (IgM)	NEGATIVE	HEPATITIS A ANTIBODIES (TOTAL)	POSITIVE	OPD
27	F	HEPATITIS A ANTIBODIES (IgM)	NEGATIVE	HEPATITIS A ANTIBODIES (TOTAL)	POSITIVE	OPD
39	M	HEPATITIS A ANTIBODIES (IgM)	NEGATIVE	HEPATITIS A ANTIBODIES (TOTAL)	POSITIVE	OPD
46	M	HEPATITIS A ANTIBODIES (IgM)	NEGATIVE	HEPATITIS A ANTIBODIES (TOTAL)	POSITIVE	OPD
13	M	HEPATITIS A ANTIBODIES (IgM)	POSITIVE	HEPATITIS A ANTIBODIES (TOTAL)	POSITIVE	OPD
24	M	HEPATITIS A ANTIBODIES (IgM)	NEGATIVE	HEPATITIS A ANTIBODIES (TOTAL)	POSITIVE	OPD
40	M	HEPATITIS A ANTIBODIES (IgM)	NEGATIVE	HEPATITIS A ANTIBODIES (TOTAL)	POSITIVE	OPD
35	M	HEPATITIS A ANTIBODIES (IgM)	NEGATIVE	HEPATITIS A ANTIBODIES (TOTAL)	POSITIVE	OPD
31	M	HEPATITIS A ANTIBODIES (IgM)	NEGATIVE	HEPATITIS A ANTIBODIES (TOTAL)	POSITIVE	OPD
36	F	HEPATITIS A ANTIBODIES (IgM)	NEGATIVE	HEPATITIS A ANTIBODIES (TOTAL)	POSITIVE	OPD
70	M	HEPATITIS A ANTIBODIES (IgM)	NEGATIVE	HEPATITIS A ANTIBODIES (TOTAL)	POSITIVE	OPD
21	F	HEPATITIS A ANTIBODIES (IgM)	POSITIVE	HEPATITIS A ANTIBODIES (TOTAL)	POSITIVE	OPD
31	M	HEPATITIS A ANTIBODIES (IgM)	POSITIVE	HEPATITIS A ANTIBODIES (TOTAL)	POSITIVE	OPD
23	M	HEPATITIS A ANTIBODIES (IgM)	POSITIVE	HEPATITIS A ANTIBODIES (TOTAL)	POSITIVE	OPD
45	F	HEPATITIS A ANTIBODIES (IgM)	NEGATIVE	HEPATITIS A ANTIBODIES (TOTAL)	POSITIVE	OPD
45	M	HEPATITIS A ANTIBODIES (IgM)	NEGATIVE	HEPATITIS A ANTIBODIES (TOTAL)	POSITIVE	OPD
35	F	HEPATITIS A ANTIBODIES (IgM)	POSITIVE	HEPATITIS A ANTIBODIES (TOTAL)	POSITIVE	OPD
36	M	HEPATITIS A ANTIBODIES (IgM)	NEGATIVE	HEPATITIS A ANTIBODIES (TOTAL)	POSITIVE	OPD
53	F	HEPATITIS A ANTIBODIES (IgM)	NEGATIVE	HEPATITIS A ANTIBODIES (TOTAL)	POSITIVE	OPD
1	M	HEPATITIS A ANTIBODIES (IgM)	NEGATIVE	HEPATITIS A ANTIBODIES (TOTAL)	POSITIVE	OPD
28	F	HEPATITIS A ANTIBODIES (IgM)	NEGATIVE	HEPATITIS A ANTIBODIES (TOTAL)	POSITIVE	OPD
36	F	HEPATITIS A ANTIBODIES (IgM)	NEGATIVE	HEPATITIS A ANTIBODIES (TOTAL)	POSITIVE	OPD
22	F	HEPATITIS A ANTIBODIES (IgM)	NEGATIVE	HEPATITIS A ANTIBODIES (TOTAL)	POSITIVE	OPD
47	F	HEPATITIS A ANTIBODIES (IgM)	NEGATIVE	HEPATITIS A ANTIBODIES (TOTAL)	POSITIVE	OPD
61	M	HEPATITIS A ANTIBODIES (IgM)	NEGATIVE	HEPATITIS A ANTIBODIES (TOTAL)	POSITIVE	OPD
7	M	HEPATITIS A ANTIBODIES (IgM)	POSITIVE	HEPATITIS A ANTIBODIES (TOTAL)	POSITIVE	OPD
27	M	HEPATITIS A ANTIBODIES (IgM)	NEGATIVE	HEPATITIS A ANTIBODIES (TOTAL)	POSITIVE	OPD
40	M	HEPATITIS A ANTIBODIES (IgM)	NEGATIVE	HEPATITIS A ANTIBODIES (TOTAL)	POSITIVE	OPD
20	F	HEPATITIS A ANTIBODIES (IgM)	POSITIVE	HEPATITIS A ANTIBODIES (TOTAL)	POSITIVE	OPD
33	M	HEPATITIS A ANTIBODIES (IgM)	NEGATIVE	HEPATITIS A ANTIBODIES (TOTAL)	POSITIVE	OPD
37	M	HEPATITIS A ANTIBODIES (IgM)	NEGATIVE	HEPATITIS A ANTIBODIES (TOTAL)	POSITIVE	OPD
34	M	HEPATITIS A ANTIBODIES (IgM)	NEGATIVE	HEPATITIS A ANTIBODIES (TOTAL)	POSITIVE	OPD
25	F	HEPATITIS A ANTIBODIES (IgM)	POSITIVE	HEPATITIS A ANTIBODIES (TOTAL)	POSITIVE	OPD
82	M	HEPATITIS A ANTIBODIES (IgM)	NEGATIVE	HEPATITIS A ANTIBODIES (TOTAL)	POSITIVE	OPD
15	M	HEPATITIS A ANTIBODIES (IgM)	POSITIVE	HEPATITIS A ANTIBODIES (TOTAL)	POSITIVE	OPD
18	F	HEPATITIS A ANTIBODIES (IgM)	POSITIVE	HEPATITIS A ANTIBODIES (TOTAL)	POSITIVE	OPD
10	M	HEPATITIS A ANTIBODIES (IgM)	POSITIVE	HEPATITIS A ANTIBODIES (TOTAL)	POSITIVE	OPD
34	F	HEPATITIS A ANTIBODIES (IgM)	NEGATIVE	HEPATITIS A ANTIBODIES (TOTAL)	POSITIVE	OPD
50	M	HEPATITIS A ANTIBODIES (IgM)	NEGATIVE	HEPATITIS A ANTIBODIES (TOTAL)	POSITIVE	OPD
18	M	HEPATITIS A ANTIBODIES (IgM)	POSITIVE	HEPATITIS A ANTIBODIES (TOTAL)	POSITIVE	OPD
25	M	HEPATITIS A ANTIBODIES (IgM)	POSITIVE	HEPATITIS A ANTIBODIES (TOTAL)	POSITIVE	OPD
11	F	HEPATITIS A ANTIBODIES (IgM)	POSITIVE	HEPATITIS A ANTIBODIES (TOTAL)	POSITIVE	OPD
7	F	HEPATITIS A ANTIBODIES (IgM)	POSITIVE	HEPATITIS A ANTIBODIES (TOTAL)	POSITIVE	OPD
67	F	HEPATITIS A ANTIBODIES (IgM)	NEGATIVE	HEPATITIS A ANTIBODIES (TOTAL)	POSITIVE	OPD
26	F	HEPATITIS A ANTIBODIES (IgM)	NEGATIVE	HEPATITIS A ANTIBODIES (TOTAL)	POSITIVE	OPD
32	M	HEPATITIS A ANTIBODIES (IgM)	NEGATIVE	HEPATITIS A ANTIBODIES (TOTAL)	POSITIVE	OPD
17	M	HEPATITIS A ANTIBODIES (IgM)	NEGATIVE	HEPATITIS A ANTIBODIES (TOTAL)	POSITIVE	OPD
71	M	HEPATITIS A ANTIBODIES (IgM)	NEGATIVE	HEPATITIS A ANTIBODIES (TOTAL)	POSITIVE	OPD
10	M	HEPATITIS A ANTIBODIES (IgM)	POSITIVE	HEPATITIS A ANTIBODIES (TOTAL)	POSITIVE	OPD
24	F	HEPATITIS A ANTIBODIES (IgM)	NEGATIVE	HEPATITIS A ANTIBODIES (TOTAL)	POSITIVE	OPD
17	M	HEPATITIS A ANTIBODIES (IgM)	NEGATIVE	HEPATITIS A ANTIBODIES (TOTAL)	POSITIVE	OPD
30	F	HEPATITIS A ANTIBODIES (IgM)	NEGATIVE	HEPATITIS A ANTIBODIES (TOTAL)	POSITIVE	OPD
30	F	HEPATITIS A ANTIBODIES (IgM)	NEGATIVE	HEPATITIS A ANTIBODIES (TOTAL)	POSITIVE	OPD
23	F	HEPATITIS A ANTIBODIES (IgM)	POSITIVE	HEPATITIS A ANTIBODIES (TOTAL)	POSITIVE	OPD
28	F	HEPATITIS A ANTIBODIES (IgM)	NEGATIVE	HEPATITIS A ANTIBODIES (TOTAL)	POSITIVE	OPD
32	M	HEPATITIS A ANTIBODIES (IgM)	NEGATIVE	HEPATITIS A ANTIBODIES (TOTAL)	POSITIVE	OPD
34	F	HEPATITIS A ANTIBODIES (IgM)	NEGATIVE	HEPATITIS A ANTIBODIES (TOTAL)	POSITIVE	OPD
17	M	HEPATITIS A ANTIBODIES (IgM)	NEGATIVE	HEPATITIS A ANTIBODIES (TOTAL)	POSITIVE	OPD
12	F	HEPATITIS A ANTIBODIES (IgM)	POSITIVE	HEPATITIS A ANTIBODIES (TOTAL)	POSITIVE	OPD
19	M	HEPATITIS A ANTIBODIES (IgM)	NEGATIVE	HEPATITIS A ANTIBODIES (TOTAL)	POSITIVE	OPD
51	M	HEPATITIS A ANTIBODIES (IgM)	NEGATIVE	HEPATITIS A ANTIBODIES (TOTAL)	POSITIVE	OPD
57	M	HEPATITIS A ANTIBODIES (IgM)	NEGATIVE	HEPATITIS A ANTIBODIES (TOTAL)	POSITIVE	OPD
33	M	HEPATITIS A ANTIBODIES (IgM)	NEGATIVE	HEPATITIS A ANTIBODIES (TOTAL)	POSITIVE	OPD
23	M	HEPATITIS A ANTIBODIES (IgM)	NEGATIVE	HEPATITIS A ANTIBODIES (TOTAL)	POSITIVE	OPD
28	M	HEPATITIS A ANTIBODIES (IgM)	POSITIVE	HEPATITIS A ANTIBODIES (TOTAL)	POSITIVE	OPD
45	F	HEPATITIS A ANTIBODIES (IgM)	NEGATIVE	HEPATITIS A ANTIBODIES (TOTAL)	POSITIVE	OPD
5	M	HEPATITIS A ANTIBODIES (IgM)	POSITIVE	HEPATITIS A ANTIBODIES (TOTAL)	POSITIVE	OPD
34	M	HEPATITIS A ANTIBODIES (IgM)	NEGATIVE	HEPATITIS A ANTIBODIES (TOTAL)	POSITIVE	OPD
25	M	HEPATITIS A ANTIBODIES (IgM)	POSITIVE	HEPATITIS A ANTIBODIES (TOTAL)	POSITIVE	OPD
29	F	HEPATITIS A ANTIBODIES (IgM)	NEGATIVE	HEPATITIS A ANTIBODIES (TOTAL)	POSITIVE	OPD
1	M	HEPATITIS A ANTIBODIES (IgM)	NEGATIVE	HEPATITIS A ANTIBODIES (TOTAL)	POSITIVE	OPD
20	M	HEPATITIS A ANTIBODIES (IgM)	NEGATIVE	HEPATITIS A ANTIBODIES (TOTAL)	POSITIVE	OPD
4	M	HEPATITIS A ANTIBODIES (IgM)	POSITIVE	HEPATITIS A ANTIBODIES (TOTAL)	POSITIVE	OPD
28	F	HEPATITIS A ANTIBODIES (IgM)	NEGATIVE	HEPATITIS A ANTIBODIES (TOTAL)	POSITIVE	OPD
32	F	HEPATITIS A ANTIBODIES (IgM)	POSITIVE	HEPATITIS A ANTIBODIES (TOTAL)	POSITIVE	OPD
38	F	HEPATITIS A ANTIBODIES (IgM)	NEGATIVE	HEPATITIS A ANTIBODIES (TOTAL)	POSITIVE	OPD
34	F	HEPATITIS A ANTIBODIES (IgM)	POSITIVE	HEPATITIS A ANTIBODIES (TOTAL)	POSITIVE	OPD
39	F	HEPATITIS A ANTIBODIES (IgM)	NEGATIVE	HEPATITIS A ANTIBODIES (TOTAL)	POSITIVE	OPD
29	M	HEPATITIS A ANTIBODIES (IgM)	POSITIVE	HEPATITIS A ANTIBODIES (TOTAL)	POSITIVE	OPD
2	F	HEPATITIS A ANTIBODIES (IgM)	NEGATIVE	HEPATITIS A ANTIBODIES (TOTAL)	POSITIVE	OPD
20	F	HEPATITIS A ANTIBODIES (IgM)	POSITIVE	HEPATITIS A ANTIBODIES (TOTAL)	POSITIVE	OPD
26	M	HEPATITIS A ANTIBODIES (IgM)	NEGATIVE	HEPATITIS A ANTIBODIES (TOTAL)	POSITIVE	OPD
26	F	HEPATITIS A ANTIBODIES (IgM)	NEGATIVE	HEPATITIS A ANTIBODIES (TOTAL)	POSITIVE	OPD
22	F	HEPATITIS A ANTIBODIES (IgM)	POSITIVE	HEPATITIS A ANTIBODIES (TOTAL)	POSITIVE	OPD
50	F	HEPATITIS A ANTIBODIES (IgM)	NEGATIVE	HEPATITIS A ANTIBODIES (TOTAL)	POSITIVE	OPD
56	F	HEPATITIS A ANTIBODIES (IgM)	NEGATIVE	HEPATITIS A ANTIBODIES (TOTAL)	POSITIVE	OPD
32	M	HEPATITIS A ANTIBODIES (IgM)	NEGATIVE	HEPATITIS A ANTIBODIES (TOTAL)	POSITIVE	OPD
52	F	HEPATITIS A ANTIBODIES (IgM)	NEGATIVE	HEPATITIS A ANTIBODIES (TOTAL)	POSITIVE	OPD
24	M	HEPATITIS A ANTIBODIES (IgM)	NEGATIVE	HEPATITIS A ANTIBODIES (TOTAL)	POSITIVE	OPD
24	M	HEPATITIS A ANTIBODIES (IgM)	NEGATIVE	HEPATITIS A ANTIBODIES (TOTAL)	POSITIVE	OPD
62	F	HEPATITIS A ANTIBODIES (IgM)	NEGATIVE	HEPATITIS A ANTIBODIES (TOTAL)	POSITIVE	OPD
30	M	HEPATITIS A ANTIBODIES (IgM)	POSITIVE	HEPATITIS A ANTIBODIES (TOTAL)	POSITIVE	OPD
45	M	HEPATITIS A ANTIBODIES (IgM)	POSITIVE	HEPATITIS A ANTIBODIES (TOTAL)	POSITIVE	OPD
60	M	HEPATITIS A ANTIBODIES (IgM)	NEGATIVE	HEPATITIS A ANTIBODIES (TOTAL)	POSITIVE	OPD
23	F	HEPATITIS A ANTIBODIES (IgM)	NEGATIVE	HEPATITIS A ANTIBODIES (TOTAL)	POSITIVE	OPD
32	M	HEPATITIS A ANTIBODIES (IgM)	NEGATIVE	HEPATITIS A ANTIBODIES (TOTAL)	POSITIVE	OPD
25	M	HEPATITIS A ANTIBODIES (IgM)	POSITIVE	HEPATITIS A ANTIBODIES (TOTAL)	POSITIVE	OPD
40	F	HEPATITIS A ANTIBODIES (IgM)	NEGATIVE	HEPATITIS A ANTIBODIES (TOTAL)	POSITIVE	OPD
40	F	HEPATITIS A ANTIBODIES (IgM)	POSITIVE	HEPATITIS A ANTIBODIES (TOTAL)	POSITIVE	OPD
57	M	HEPATITIS A ANTIBODIES (IgM)	POSITIVE	HEPATITIS A ANTIBODIES (TOTAL)	POSITIVE	OPD
7	M	HEPATITIS A ANTIBODIES (IgM)	POSITIVE	HEPATITIS A ANTIBODIES (TOTAL)	POSITIVE	OPD
40	F	HEPATITIS A ANTIBODIES (IgM)	NEGATIVE	HEPATITIS A ANTIBODIES (TOTAL)	POSITIVE	OPD
26	M	HEPATITIS A ANTIBODIES (IgM)	POSITIVE	HEPATITIS A ANTIBODIES (TOTAL)	POSITIVE	OPD
11	M	HEPATITIS A ANTIBODIES (IgM)	NEGATIVE	HEPATITIS A ANTIBODIES (TOTAL)	POSITIVE	OPD
67	M	HEPATITIS A ANTIBODIES (IgM)	POSITIVE	HEPATITIS A ANTIBODIES (TOTAL)	POSITIVE	OPD
42	F	HEPATITIS A ANTIBODIES (IgM)	POSITIVE	HEPATITIS A ANTIBODIES (TOTAL)	POSITIVE	OPD
48	F	HEPATITIS A ANTIBODIES (IgM)	NEGATIVE	HEPATITIS A ANTIBODIES (TOTAL)	POSITIVE	OPD
29	M	HEPATITIS A ANTIBODIES (IgM)	NEGATIVE	HEPATITIS A ANTIBODIES (TOTAL)	POSITIVE	OPD
41	M	HEPATITIS A ANTIBODIES (IgM)	POSITIVE	HEPATITIS A ANTIBODIES (TOTAL)	POSITIVE	OPD
19	F	HEPATITIS A ANTIBODIES (IgM)	POSITIVE	HEPATITIS A ANTIBODIES (TOTAL)	POSITIVE	OPD
32	M	HEPATITIS A ANTIBODIES (IgM)	NEGATIVE	HEPATITIS A ANTIBODIES (TOTAL)	POSITIVE	OPD
22	F	HEPATITIS A ANTIBODIES (IgM)	NEGATIVE	HEPATITIS A ANTIBODIES (TOTAL)	POSITIVE	OPD
2	M	HEPATITIS A ANTIBODIES (IgM)	NEGATIVE	HEPATITIS A ANTIBODIES (TOTAL)	POSITIVE	OPD
10	M	HEPATITIS A ANTIBODIES (IgM)	POSITIVE	HEPATITIS A ANTIBODIES (TOTAL)	POSITIVE	OPD
11	M	HEPATITIS A ANTIBODIES (IgM)	POSITIVE	HEPATITIS A ANTIBODIES (TOTAL)	POSITIVE	OPD
50	F	HEPATITIS A ANTIBODIES (IgM)	NEGATIVE	HEPATITIS A ANTIBODIES (TOTAL)	POSITIVE	OPD
19	F	HEPATITIS A ANTIBODIES (IgM)	NEGATIVE	HEPATITIS A ANTIBODIES (TOTAL)	POSITIVE	OPD
35	M	HEPATITIS A ANTIBODIES (IgM)	NEGATIVE	HEPATITIS A ANTIBODIES (TOTAL)	POSITIVE	OPD
31	F	HEPATITIS A ANTIBODIES (IgM)	POSITIVE	HEPATITIS A ANTIBODIES (TOTAL)	POSITIVE	OPD
4	F	HEPATITIS A ANTIBODIES (IgM)	POSITIVE	HEPATITIS A ANTIBODIES (TOTAL)	POSITIVE	OPD
29	F	HEPATITIS A ANTIBODIES (IgM)	NEGATIVE	HEPATITIS A ANTIBODIES (TOTAL)	POSITIVE	OPD
23	F	HEPATITIS A ANTIBODIES (IgM)	POSITIVE	HEPATITIS A ANTIBODIES (TOTAL)	POSITIVE	OPD
43	F	HEPATITIS A ANTIBODIES (IgM)	NEGATIVE	HEPATITIS A ANTIBODIES (TOTAL)	POSITIVE	OPD
27	M	HEPATITIS A ANTIBODIES (IgM)	POSITIVE	HEPATITIS A ANTIBODIES (TOTAL)	POSITIVE	OPD
37	M	HEPATITIS A ANTIBODIES (IgM)	NEGATIVE	HEPATITIS A ANTIBODIES (TOTAL)	POSITIVE	OPD
24	F	HEPATITIS A ANTIBODIES (IgM)	NEGATIVE	HEPATITIS A ANTIBODIES (TOTAL)	POSITIVE	OPD
14	M	HEPATITIS A ANTIBODIES (IgM)	NEGATIVE	HEPATITIS A ANTIBODIES (TOTAL)	POSITIVE	OPD
46	F	HEPATITIS A ANTIBODIES (IgM)	NEGATIVE	HEPATITIS A ANTIBODIES (TOTAL)	POSITIVE	OPD
17	M	HEPATITIS A ANTIBODIES (IgM)	POSITIVE	HEPATITIS A ANTIBODIES (TOTAL)	POSITIVE	OPD
8	M	HEPATITIS A ANTIBODIES (IgM)	POSITIVE	HEPATITIS A ANTIBODIES (TOTAL)	POSITIVE	OPD
56	M	HEPATITIS A ANTIBODIES (IgM)	NEGATIVE	HEPATITIS A ANTIBODIES (TOTAL)	POSITIVE	OPD
82	M	HEPATITIS A ANTIBODIES (IgM)	NEGATIVE	HEPATITIS A ANTIBODIES (TOTAL)	POSITIVE	OPD
44	M	HEPATITIS A ANTIBODIES (IgM)	NEGATIVE	HEPATITIS A ANTIBODIES (TOTAL)	POSITIVE	OPD
6	F	HEPATITIS A ANTIBODIES (IgM)	POSITIVE	HEPATITIS A ANTIBODIES (TOTAL)	POSITIVE	OPD
52	M	HEPATITIS A ANTIBODIES (IgM)	NEGATIVE	HEPATITIS A ANTIBODIES (TOTAL)	POSITIVE	OPD
55	F	HEPATITIS A ANTIBODIES (IgM)	NEGATIVE	HEPATITIS A ANTIBODIES (TOTAL)	POSITIVE	OPD
5	M	HEPATITIS A ANTIBODIES (IgM)	POSITIVE	HEPATITIS A ANTIBODIES (TOTAL)	POSITIVE	OPD
9	F	HEPATITIS A ANTIBODIES (IgM)	POSITIVE	HEPATITIS A ANTIBODIES (TOTAL)	POSITIVE	OPD
24	M	HEPATITIS A ANTIBODIES (IgM)	NEGATIVE	HEPATITIS A ANTIBODIES (TOTAL)	POSITIVE	OPD
31	M	HEPATITIS A ANTIBODIES (IgM)	POSITIVE	HEPATITIS A ANTIBODIES (TOTAL)	POSITIVE	OPD
4	M	HEPATITIS A ANTIBODIES (IgM)	POSITIVE	HEPATITIS A ANTIBODIES (TOTAL)	POSITIVE	OPD
20	M	HEPATITIS A ANTIBODIES (IgM)	NEGATIVE	HEPATITIS A ANTIBODIES (TOTAL)	POSITIVE	OPD
16	M	HEPATITIS A ANTIBODIES (IgM)	POSITIVE	HEPATITIS A ANTIBODIES (TOTAL)	POSITIVE	OPD
4	M	HEPATITIS A ANTIBODIES (IgM)	POSITIVE	HEPATITIS A ANTIBODIES (TOTAL)	POSITIVE	OPD
51	M	HEPATITIS A ANTIBODIES (IgM)	NEGATIVE	HEPATITIS A ANTIBODIES (TOTAL)	POSITIVE	OPD
31	F	HEPATITIS A ANTIBODIES (IgM)	NEGATIVE	HEPATITIS A ANTIBODIES (TOTAL)	POSITIVE	OPD
42	M	HEPATITIS A ANTIBODIES (IgM)	POSITIVE	HEPATITIS A ANTIBODIES (TOTAL)	POSITIVE	OPD
27	M	HEPATITIS A ANTIBODIES (IgM)	NEGATIVE	HEPATITIS A ANTIBODIES (TOTAL)	POSITIVE	OPD
25	M	HEPATITIS A ANTIBODIES (IgM)	POSITIVE	HEPATITIS A ANTIBODIES (TOTAL)	POSITIVE	OPD
41	M	HEPATITIS A ANTIBODIES (IgM)	NEGATIVE	HEPATITIS A ANTIBODIES (TOTAL)	POSITIVE	OPD
13	M	HEPATITIS A ANTIBODIES (IgM)	POSITIVE	HEPATITIS A ANTIBODIES (TOTAL)	POSITIVE	OPD
32	M	HEPATITIS A ANTIBODIES (IgM)	NEGATIVE	HEPATITIS A ANTIBODIES (TOTAL)	POSITIVE	OPD
38	M	HEPATITIS A ANTIBODIES (IgM)	POSITIVE	HEPATITIS A ANTIBODIES (TOTAL)	POSITIVE	OPD
19	F	HEPATITIS A ANTIBODIES (IgM)	POSITIVE	HEPATITIS A ANTIBODIES (TOTAL)	POSITIVE	OPD
62	M	HEPATITIS A ANTIBODIES (IgM)	NEGATIVE	HEPATITIS A ANTIBODIES (TOTAL)	POSITIVE	OPD
28	M	HEPATITIS A ANTIBODIES (IgM)	POSITIVE	HEPATITIS A ANTIBODIES (TOTAL)	POSITIVE	OPD
31	M	HEPATITIS A ANTIBODIES (IgM)	NEGATIVE	HEPATITIS A ANTIBODIES (TOTAL)	POSITIVE	OPD
5	M	HEPATITIS A ANTIBODIES (IgM)	POSITIVE	HEPATITIS A ANTIBODIES (TOTAL)	POSITIVE	OPD
31	M	HEPATITIS A ANTIBODIES (IgM)	NEGATIVE	HEPATITIS A ANTIBODIES (TOTAL)	POSITIVE	OPD
36	F	HEPATITIS A ANTIBODIES (IgM)	NEGATIVE	HEPATITIS A ANTIBODIES (TOTAL)	POSITIVE	OPD
51	M	HEPATITIS A ANTIBODIES (IgM)	NEGATIVE	HEPATITIS A ANTIBODIES (TOTAL)	POSITIVE	OPD
28	M	HEPATITIS A ANTIBODIES (IgM)	NEGATIVE	HEPATITIS A ANTIBODIES (TOTAL)	POSITIVE	OPD
51	M	HEPATITIS A ANTIBODIES (IgM)	NEGATIVE	HEPATITIS A ANTIBODIES (TOTAL)	POSITIVE	OPD
25	F	HEPATITIS A ANTIBODIES (IgM)	NEGATIVE	HEPATITIS A ANTIBODIES (TOTAL)	POSITIVE	OPD
56	F	HEPATITIS A ANTIBODIES (IgM)	NEGATIVE	HEPATITIS A ANTIBODIES (TOTAL)	POSITIVE	OPD
34	F	HEPATITIS A ANTIBODIES (IgM)	NEGATIVE	HEPATITIS A ANTIBODIES (TOTAL)	POSITIVE	OPD
28	F	HEPATITIS A ANTIBODIES (IgM)	POSITIVE	HEPATITIS A ANTIBODIES (TOTAL)	POSITIVE	OPD
20	M	HEPATITIS A ANTIBODIES (IgM)	POSITIVE	HEPATITIS A ANTIBODIES (TOTAL)	POSITIVE	OPD
9	F	HEPATITIS A ANTIBODIES (IgM)	POSITIVE	HEPATITIS A ANTIBODIES (TOTAL)	POSITIVE	OPD
34	F	HEPATITIS A ANTIBODIES (IgM)	POSITIVE	HEPATITIS A ANTIBODIES (TOTAL)	POSITIVE	OPD
31	M	HEPATITIS A ANTIBODIES (IgM)	POSITIVE	HEPATITIS A ANTIBODIES (TOTAL)	POSITIVE	OPD
20	M	HEPATITIS A ANTIBODIES (IgM)	POSITIVE	HEPATITIS A ANTIBODIES (TOTAL)	POSITIVE	OPD
28	F	HEPATITIS A ANTIBODIES (IgM)	NEGATIVE	HEPATITIS A ANTIBODIES (TOTAL)	POSITIVE	OPD
39	F	HEPATITIS A ANTIBODIES (IgM)	NEGATIVE	HEPATITIS A ANTIBODIES (TOTAL)	POSITIVE	OPD
62	F	HEPATITIS A ANTIBODIES (IgM)	NEGATIVE	HEPATITIS A ANTIBODIES (TOTAL)	POSITIVE	OPD
19	M	HEPATITIS A ANTIBODIES (IgM)	POSITIVE	HEPATITIS A ANTIBODIES (TOTAL)	POSITIVE	OPD
10	F	HEPATITIS A ANTIBODIES (IgM)	POSITIVE	HEPATITIS A ANTIBODIES (TOTAL)	POSITIVE	OPD
19	F	HEPATITIS A ANTIBODIES (IgM)	POSITIVE	HEPATITIS A ANTIBODIES (TOTAL)	POSITIVE	OPD
45	F	HEPATITIS A ANTIBODIES (IgM)	NEGATIVE	HEPATITIS A ANTIBODIES (TOTAL)	POSITIVE	OPD
49	F	HEPATITIS A ANTIBODIES (IgM)	NEGATIVE	HEPATITIS A ANTIBODIES (TOTAL)	POSITIVE	OPD
6	M	HEPATITIS A ANTIBODIES (IgM)	POSITIVE	HEPATITIS A ANTIBODIES (TOTAL)	POSITIVE	OPD
57	M	HEPATITIS A ANTIBODIES (IgM)	NEGATIVE	HEPATITIS A ANTIBODIES (TOTAL)	POSITIVE	OPD
72	M	HEPATITIS A ANTIBODIES (IgM)	NEGATIVE	HEPATITIS A ANTIBODIES (TOTAL)	POSITIVE	OPD
55	M	HEPATITIS A ANTIBODIES (IgM)	NEGATIVE	HEPATITIS A ANTIBODIES (TOTAL)	POSITIVE	OPD
39	F	HEPATITIS A ANTIBODIES (IgM)	NEGATIVE	HEPATITIS A ANTIBODIES (TOTAL)	POSITIVE	OPD
51	F	HEPATITIS A ANTIBODIES (IgM)	NEGATIVE	HEPATITIS A ANTIBODIES (TOTAL)	POSITIVE	OPD
44	F	HEPATITIS A ANTIBODIES (IgM)	NEGATIVE	HEPATITIS A ANTIBODIES (TOTAL)	POSITIVE	OPD
51	F	HEPATITIS A ANTIBODIES (IgM)	NEGATIVE	HEPATITIS A ANTIBODIES (TOTAL)	POSITIVE	OPD
21	M	HEPATITIS A ANTIBODIES (IgM)	POSITIVE	HEPATITIS A ANTIBODIES (TOTAL)	POSITIVE	OPD
26	F	HEPATITIS A ANTIBODIES (IgM)	POSITIVE	HEPATITIS A ANTIBODIES (TOTAL)	POSITIVE	OPD
61	F	HEPATITIS A ANTIBODIES (IgM)	NEGATIVE	HEPATITIS A ANTIBODIES (TOTAL)	POSITIVE	OPD
24	F	HEPATITIS A ANTIBODIES (IgM)	NEGATIVE	HEPATITIS A ANTIBODIES (TOTAL)	POSITIVE	OPD
43	M	HEPATITIS A ANTIBODIES (IgM)	NEGATIVE	HEPATITIS A ANTIBODIES (TOTAL)	POSITIVE	OPD
28	M	HEPATITIS A ANTIBODIES (IgM)	NEGATIVE	HEPATITIS A ANTIBODIES (TOTAL)	POSITIVE	OPD
27	F	HEPATITIS A ANTIBODIES (IgM)	POSITIVE	HEPATITIS A ANTIBODIES (TOTAL)	POSITIVE	OPD
30	M	HEPATITIS A ANTIBODIES (IgM)	NEGATIVE	HEPATITIS A ANTIBODIES (TOTAL)	POSITIVE	OPD
27	M	HEPATITIS A ANTIBODIES (IgM)	POSITIVE	HEPATITIS A ANTIBODIES (TOTAL)	POSITIVE	OPD
24	F	HEPATITIS A ANTIBODIES (IgM)	NEGATIVE	HEPATITIS A ANTIBODIES (TOTAL)	POSITIVE	OPD
35	M	HEPATITIS A ANTIBODIES (IgM)	POSITIVE	HEPATITIS A ANTIBODIES (TOTAL)	POSITIVE	OPD
4	M	HEPATITIS A ANTIBODIES (IgM)	POSITIVE	HEPATITIS A ANTIBODIES (TOTAL)	POSITIVE	OPD
51	M	HEPATITIS A ANTIBODIES (IgM)	NEGATIVE	HEPATITIS A ANTIBODIES (TOTAL)	POSITIVE	OPD
7	F	HEPATITIS A ANTIBODIES (IgM)	POSITIVE	HEPATITIS A ANTIBODIES (TOTAL)	POSITIVE	OPD
36	M	HEPATITIS A ANTIBODIES (IgM)	NEGATIVE	HEPATITIS A ANTIBODIES (TOTAL)	POSITIVE	OPD
18	F	HEPATITIS A ANTIBODIES (IgM)	POSITIVE	HEPATITIS A ANTIBODIES (TOTAL)	POSITIVE	OPD
25	M	HEPATITIS A ANTIBODIES (IgM)	POSITIVE	HEPATITIS A ANTIBODIES (TOTAL)	POSITIVE	OPD
14	M	HEPATITIS A ANTIBODIES (IgM)	POSITIVE	HEPATITIS A ANTIBODIES (TOTAL)	POSITIVE	OPD
112	F	HEPATITIS A ANTIBODIES (IgM)	NEGATIVE	HEPATITIS A ANTIBODIES (TOTAL)	POSITIVE	OPD
75	M	HEPATITIS A ANTIBODIES (IgM)	NEGATIVE	HEPATITIS A ANTIBODIES (TOTAL)	POSITIVE	OPD
7	M	HEPATITIS A ANTIBODIES (IgM)	POSITIVE	HEPATITIS A ANTIBODIES (TOTAL)	POSITIVE	OPD
52	F	HEPATITIS A ANTIBODIES (IgM)	NEGATIVE	HEPATITIS A ANTIBODIES (TOTAL)	POSITIVE	OPD
18	M	HEPATITIS A ANTIBODIES (IgM)	POSITIVE	HEPATITIS A ANTIBODIES (TOTAL)	POSITIVE	OPD
39	M	HEPATITIS A ANTIBODIES (IgM)	POSITIVE	HEPATITIS A ANTIBODIES (TOTAL)	POSITIVE	OPD
43	M	HEPATITIS A ANTIBODIES (IgM)	NEGATIVE	HEPATITIS A ANTIBODIES (TOTAL)	POSITIVE	OPD
45	F	HEPATITIS A ANTIBODIES (IgM)	NEGATIVE	HEPATITIS A ANTIBODIES (TOTAL)	POSITIVE	OPD
19	F	HEPATITIS A ANTIBODIES (IgM)	POSITIVE	HEPATITIS A ANTIBODIES (TOTAL)	POSITIVE	OPD
22	M	HEPATITIS A ANTIBODIES (IgM)	NEGATIVE	HEPATITIS A ANTIBODIES (TOTAL)	POSITIVE	OPD
39	F	HEPATITIS A ANTIBODIES (IgM)	NEGATIVE	HEPATITIS A ANTIBODIES (TOTAL)	POSITIVE	OPD
19	M	HEPATITIS A ANTIBODIES (IgM)	POSITIVE	HEPATITIS A ANTIBODIES (TOTAL)	POSITIVE	OPD
27	F	HEPATITIS A ANTIBODIES (IgM)	NEGATIVE	HEPATITIS A ANTIBODIES (TOTAL)	POSITIVE	OPD
47	F	HEPATITIS A ANTIBODIES (IgM)	NEGATIVE	HEPATITIS A ANTIBODIES (TOTAL)	POSITIVE	OPD
24	M	HEPATITIS A ANTIBODIES (IgM)	POSITIVE	HEPATITIS A ANTIBODIES (TOTAL)	POSITIVE	OPD
9	F	HEPATITIS A ANTIBODIES (IgM)	POSITIVE	HEPATITIS A ANTIBODIES (TOTAL)	POSITIVE	OPD
34	F	HEPATITIS A ANTIBODIES (IgM)	NEGATIVE	HEPATITIS A ANTIBODIES (TOTAL)	POSITIVE	OPD
41	F	HEPATITIS A ANTIBODIES (IgM)	NEGATIVE	HEPATITIS A ANTIBODIES (TOTAL)	POSITIVE	OPD
33	M	HEPATITIS A ANTIBODIES (IgM)	NEGATIVE	HEPATITIS A ANTIBODIES (TOTAL)	POSITIVE	OPD
4	M	HEPATITIS A ANTIBODIES (IgM)	POSITIVE	HEPATITIS A ANTIBODIES (TOTAL)	POSITIVE	OPD
1	M	HEPATITIS A ANTIBODIES (IgM)	NEGATIVE	HEPATITIS A ANTIBODIES (TOTAL)	POSITIVE	OPD
19	F	HEPATITIS A ANTIBODIES (IgM)	NEGATIVE	HEPATITIS A ANTIBODIES (TOTAL)	POSITIVE	OPD
33	F	HEPATITIS A ANTIBODIES (IgM)	POSITIVE	HEPATITIS A ANTIBODIES (TOTAL)	POSITIVE	OPD
19	M	HEPATITIS A ANTIBODIES (IgM)	POSITIVE	HEPATITIS A ANTIBODIES (TOTAL)	POSITIVE	OPD
43	F	HEPATITIS A ANTIBODIES (IgM)	NEGATIVE	HEPATITIS A ANTIBODIES (TOTAL)	POSITIVE	OPD
25	M	HEPATITIS A ANTIBODIES (IgM)	POSITIVE	HEPATITIS A ANTIBODIES (TOTAL)	POSITIVE	OPD
12	M	HEPATITIS A ANTIBODIES (IgM)	POSITIVE	HEPATITIS A ANTIBODIES (TOTAL)	POSITIVE	OPD
20	F	HEPATITIS A ANTIBODIES (IgM)	POSITIVE	HEPATITIS A ANTIBODIES (TOTAL)	POSITIVE	OPD
6	M	HEPATITIS A ANTIBODIES (IgM)	POSITIVE	HEPATITIS A ANTIBODIES (TOTAL)	POSITIVE	OPD
57	M	HEPATITIS A ANTIBODIES (IgM)	NEGATIVE	HEPATITIS A ANTIBODIES (TOTAL)	POSITIVE	OPD
32	M	HEPATITIS A ANTIBODIES (IgM)	NEGATIVE	HEPATITIS A ANTIBODIES (TOTAL)	POSITIVE	OPD
46	F	HEPATITIS A ANTIBODIES (IgM)	NEGATIVE	HEPATITIS A ANTIBODIES (TOTAL)	POSITIVE	OPD
15	M	HEPATITIS A ANTIBODIES (IgM)	NEGATIVE	HEPATITIS A ANTIBODIES (TOTAL)	POSITIVE	OPD
30	M	HEPATITIS A ANTIBODIES (IgM)	NEGATIVE	HEPATITIS A ANTIBODIES (TOTAL)	POSITIVE	OPD
26	F	HEPATITIS A ANTIBODIES (IgM)	NEGATIVE	HEPATITIS A ANTIBODIES (TOTAL)	POSITIVE	OPD
33	M	HEPATITIS A ANTIBODIES (IgM)	NEGATIVE	HEPATITIS A ANTIBODIES (TOTAL)	POSITIVE	OPD
22	M	HEPATITIS A ANTIBODIES (IgM)	NEGATIVE	HEPATITIS A ANTIBODIES (TOTAL)	POSITIVE	OPD
22	F	HEPATITIS A ANTIBODIES (IgM)	NEGATIVE	HEPATITIS A ANTIBODIES (TOTAL)	POSITIVE	OPD
4	M	HEPATITIS A ANTIBODIES (IgM)	POSITIVE	HEPATITIS A ANTIBODIES (TOTAL)	POSITIVE	OPD
27	F	HEPATITIS A ANTIBODIES (IgM)	NEGATIVE	HEPATITIS A ANTIBODIES (TOTAL)	POSITIVE	OPD
40	M	HEPATITIS A ANTIBODIES (IgM)	NEGATIVE	HEPATITIS A ANTIBODIES (TOTAL)	POSITIVE	OPD
30	F	HEPATITIS A ANTIBODIES (IgM)	NEGATIVE	HEPATITIS A ANTIBODIES (TOTAL)	POSITIVE	OPD
30	M	HEPATITIS A ANTIBODIES (IgM)	POSITIVE	HEPATITIS A ANTIBODIES (TOTAL)	POSITIVE	OPD
41	M	HEPATITIS A ANTIBODIES (IgM)	NEGATIVE	HEPATITIS A ANTIBODIES (TOTAL)	POSITIVE	OPD
24	F	HEPATITIS A ANTIBODIES (IgM)	POSITIVE	HEPATITIS A ANTIBODIES (TOTAL)	POSITIVE	OPD
25	M	HEPATITIS A ANTIBODIES (IgM)	POSITIVE	HEPATITIS A ANTIBODIES (TOTAL)	POSITIVE	OPD
31	M	HEPATITIS A ANTIBODIES (IgM)	NEGATIVE	HEPATITIS A ANTIBODIES (TOTAL)	POSITIVE	OPD
13	M	HEPATITIS A ANTIBODIES (IgM)	NEGATIVE	HEPATITIS A ANTIBODIES (TOTAL)	POSITIVE	OPD
31	M	HEPATITIS A ANTIBODIES (IgM)	NEGATIVE	HEPATITIS A ANTIBODIES (TOTAL)	POSITIVE	OPD
38	M	HEPATITIS A ANTIBODIES (IgM)	NEGATIVE	HEPATITIS A ANTIBODIES (TOTAL)	POSITIVE	OPD
40	F	HEPATITIS A ANTIBODIES (IgM)	NEGATIVE	HEPATITIS A ANTIBODIES (TOTAL)	POSITIVE	OPD
85	F	HEPATITIS A ANTIBODIES (IgM)	NEGATIVE	HEPATITIS A ANTIBODIES (TOTAL)	POSITIVE	OPD
17	F	HEPATITIS A ANTIBODIES (IgM)	POSITIVE	HEPATITIS A ANTIBODIES (TOTAL)	POSITIVE	OPD
46	F	HEPATITIS A ANTIBODIES (IgM)	NEGATIVE	HEPATITIS A ANTIBODIES (TOTAL)	POSITIVE	OPD
28	M	HEPATITIS A ANTIBODIES (IgM)	POSITIVE	HEPATITIS A ANTIBODIES (TOTAL)	POSITIVE	OPD
3	F	HEPATITIS A ANTIBODIES (IgM)	POSITIVE	HEPATITIS A ANTIBODIES (TOTAL)	POSITIVE	OPD
12	M	HEPATITIS A ANTIBODIES (IgM)	POSITIVE	HEPATITIS A ANTIBODIES (TOTAL)	POSITIVE	OPD
60	M	HEPATITIS A ANTIBODIES (IgM)	NEGATIVE	HEPATITIS A ANTIBODIES (TOTAL)	POSITIVE	OPD
58	F	HEPATITIS A ANTIBODIES (IgM)	NEGATIVE	HEPATITIS A ANTIBODIES (TOTAL)	POSITIVE	OPD
26	F	HEPATITIS A ANTIBODIES (IgM)	POSITIVE	HEPATITIS A ANTIBODIES (TOTAL)	POSITIVE	OPD
26	M	HEPATITIS A ANTIBODIES (IgM)	POSITIVE	HEPATITIS A ANTIBODIES (TOTAL)	POSITIVE	OPD
25	M	HEPATITIS A ANTIBODIES (IgM)	POSITIVE	HEPATITIS A ANTIBODIES (TOTAL)	POSITIVE	OPD
42	M	HEPATITIS A ANTIBODIES (IgM)	NEGATIVE	HEPATITIS A ANTIBODIES (TOTAL)	POSITIVE	OPD
50	F	HEPATITIS A ANTIBODIES (IgM)	NEGATIVE	HEPATITIS A ANTIBODIES (TOTAL)	POSITIVE	OPD
19	M	HEPATITIS A ANTIBODIES (IgM)	POSITIVE	HEPATITIS A ANTIBODIES (TOTAL)	POSITIVE	OPD
33	F	HEPATITIS A ANTIBODIES (IgM)	NEGATIVE	HEPATITIS A ANTIBODIES (TOTAL)	POSITIVE	OPD
29	F	HEPATITIS A ANTIBODIES (IgM)	NEGATIVE	HEPATITIS A ANTIBODIES (TOTAL)	POSITIVE	OPD
41	M	HEPATITIS A ANTIBODIES (IgM)	NEGATIVE	HEPATITIS A ANTIBODIES (TOTAL)	POSITIVE	OPD
38	M	HEPATITIS A ANTIBODIES (IgM)	POSITIVE	HEPATITIS A ANTIBODIES (TOTAL)	POSITIVE	OPD
16	M	HEPATITIS A ANTIBODIES (IgM)	NEGATIVE	HEPATITIS A ANTIBODIES (TOTAL)	POSITIVE	OPD
19	M	HEPATITIS A ANTIBODIES (IgM)	POSITIVE	HEPATITIS A ANTIBODIES (TOTAL)	POSITIVE	OPD
35	M	HEPATITIS A ANTIBODIES (IgM)	NEGATIVE	HEPATITIS A ANTIBODIES (TOTAL)	POSITIVE	OPD
63	M	HEPATITIS A ANTIBODIES (IgM)	NEGATIVE	HEPATITIS A ANTIBODIES (TOTAL)	POSITIVE	OPD
44	M	HEPATITIS A ANTIBODIES (IgM)	NEGATIVE	HEPATITIS A ANTIBODIES (TOTAL)	POSITIVE	OPD
28	F	HEPATITIS A ANTIBODIES (IgM)	NEGATIVE	HEPATITIS A ANTIBODIES (TOTAL)	POSITIVE	OPD
19	M	HEPATITIS A ANTIBODIES (IgM)	POSITIVE	HEPATITIS A ANTIBODIES (TOTAL)	POSITIVE	OPD
59	F	HEPATITIS A ANTIBODIES (IgM)	NEGATIVE	HEPATITIS A ANTIBODIES (TOTAL)	POSITIVE	OPD
30	M	HEPATITIS A ANTIBODIES (IgM)	NEGATIVE	HEPATITIS A ANTIBODIES (TOTAL)	POSITIVE	OPD
28	M	HEPATITIS A ANTIBODIES (IgM)	NEGATIVE	HEPATITIS A ANTIBODIES (TOTAL)	POSITIVE	OPD
33	M	HEPATITIS A ANTIBODIES (IgM)	NEGATIVE	HEPATITIS A ANTIBODIES (TOTAL)	POSITIVE	OPD
23	M	HEPATITIS A ANTIBODIES (IgM)	NEGATIVE	HEPATITIS A ANTIBODIES (TOTAL)	POSITIVE	OPD
26	M	HEPATITIS A ANTIBODIES (IgM)	NEGATIVE	HEPATITIS A ANTIBODIES (TOTAL)	POSITIVE	OPD
7	F	HEPATITIS A ANTIBODIES (IgM)	NEGATIVE	HEPATITIS A ANTIBODIES (TOTAL)	POSITIVE	OPD
22	M	HEPATITIS A ANTIBODIES (IgM)	POSITIVE	HEPATITIS A ANTIBODIES (TOTAL)	POSITIVE	OPD
3	M	HEPATITIS A ANTIBODIES (IgM)	POSITIVE	HEPATITIS A ANTIBODIES (TOTAL)	POSITIVE	OPD
8	M	HEPATITIS A ANTIBODIES (IgM)	POSITIVE	HEPATITIS A ANTIBODIES (TOTAL)	POSITIVE	OPD
56	M	HEPATITIS A ANTIBODIES (IgM)	NEGATIVE	HEPATITIS A ANTIBODIES (TOTAL)	POSITIVE	OPD
34	M	HEPATITIS A ANTIBODIES (IgM)	NEGATIVE	HEPATITIS A ANTIBODIES (TOTAL)	POSITIVE	OPD
54	M	HEPATITIS A ANTIBODIES (IgM)	NEGATIVE	HEPATITIS A ANTIBODIES (TOTAL)	POSITIVE	OPD
73	F	HEPATITIS A ANTIBODIES (IgM)	NEGATIVE	HEPATITIS A ANTIBODIES (TOTAL)	POSITIVE	OPD
62	F	HEPATITIS A ANTIBODIES (IgM)	NEGATIVE	HEPATITIS A ANTIBODIES (TOTAL)	POSITIVE	OPD
40	F	HEPATITIS A ANTIBODIES (IgM)	NEGATIVE	HEPATITIS A ANTIBODIES (TOTAL)	POSITIVE	OPD
57	M	HEPATITIS A ANTIBODIES (IgM)	NEGATIVE	HEPATITIS A ANTIBODIES (TOTAL)	POSITIVE	OPD
3	M	HEPATITIS A ANTIBODIES (IgM)	POSITIVE	HEPATITIS A ANTIBODIES (TOTAL)	POSITIVE	OPD
24	F	HEPATITIS A ANTIBODIES (IgM)	POSITIVE	HEPATITIS A ANTIBODIES (TOTAL)	POSITIVE	OPD
7	M	HEPATITIS A ANTIBODIES (IgM)	POSITIVE	HEPATITIS A ANTIBODIES (TOTAL)	POSITIVE	OPD
66	M	HEPATITIS A ANTIBODIES (IgM)	NEGATIVE	HEPATITIS A ANTIBODIES (TOTAL)	POSITIVE	OPD
14	F	HEPATITIS A ANTIBODIES (IgM)	NEGATIVE	HEPATITIS A ANTIBODIES (TOTAL)	POSITIVE	OPD
15	M	HEPATITIS A ANTIBODIES (IgM)	POSITIVE	HEPATITIS A ANTIBODIES (TOTAL)	POSITIVE	OPD
47	M	HEPATITIS A ANTIBODIES (IgM)	NEGATIVE	HEPATITIS A ANTIBODIES (TOTAL)	POSITIVE	OPD
21	M	HEPATITIS A ANTIBODIES (IgM)	POSITIVE	HEPATITIS A ANTIBODIES (TOTAL)	POSITIVE	OPD
23	F	HEPATITIS A ANTIBODIES (IgM)	NEGATIVE	HEPATITIS A ANTIBODIES (TOTAL)	POSITIVE	OPD
54	M	HEPATITIS A ANTIBODIES (IgM)	NEGATIVE	HEPATITIS A ANTIBODIES (TOTAL)	POSITIVE	OPD
29	M	HEPATITIS A ANTIBODIES (IgM)	NEGATIVE	HEPATITIS A ANTIBODIES (TOTAL)	POSITIVE	OPD
35	F	HEPATITIS A ANTIBODIES (IgM)	POSITIVE	HEPATITIS A ANTIBODIES (TOTAL)	POSITIVE	OPD
28	M	HEPATITIS A ANTIBODIES (IgM)	POSITIVE	HEPATITIS A ANTIBODIES (TOTAL)	POSITIVE	OPD
14	M	HEPATITIS A ANTIBODIES (IgM)	POSITIVE	HEPATITIS A ANTIBODIES (TOTAL)	POSITIVE	OPD
46	F	HEPATITIS A ANTIBODIES (IgM)	NEGATIVE	HEPATITIS A ANTIBODIES (TOTAL)	POSITIVE	OPD
11	M	HEPATITIS A ANTIBODIES (IgM)	POSITIVE	HEPATITIS A ANTIBODIES (TOTAL)	POSITIVE	OPD
18	M	HEPATITIS A ANTIBODIES (IgM)	NEGATIVE	HEPATITIS A ANTIBODIES (TOTAL)	POSITIVE	OPD
29	F	HEPATITIS A ANTIBODIES (IgM)	NEGATIVE	HEPATITIS A ANTIBODIES (TOTAL)	POSITIVE	OPD
27	M	HEPATITIS A ANTIBODIES (IgM)	NEGATIVE	HEPATITIS A ANTIBODIES (TOTAL)	POSITIVE	OPD
32	M	HEPATITIS A ANTIBODIES (IgM)	NEGATIVE	HEPATITIS A ANTIBODIES (TOTAL)	POSITIVE	OPD
26	F	HEPATITIS A ANTIBODIES (IgM)	NEGATIVE	HEPATITIS A ANTIBODIES (TOTAL)	POSITIVE	OPD
44	M	HEPATITIS A ANTIBODIES (IgM)	NEGATIVE	HEPATITIS A ANTIBODIES (TOTAL)	POSITIVE	OPD
15	M	HEPATITIS A ANTIBODIES (IgM)	POSITIVE	HEPATITIS A ANTIBODIES (TOTAL)	POSITIVE	OPD
16	F	HEPATITIS A ANTIBODIES (IgM)	POSITIVE	HEPATITIS A ANTIBODIES (TOTAL)	POSITIVE	OPD
24	F	HEPATITIS A ANTIBODIES (IgM)	NEGATIVE	HEPATITIS A ANTIBODIES (TOTAL)	POSITIVE	OPD
21	M	HEPATITIS A ANTIBODIES (IgM)	NEGATIVE	HEPATITIS A ANTIBODIES (TOTAL)	POSITIVE	OPD
62	M	HEPATITIS A ANTIBODIES (IgM)	NEGATIVE	HEPATITIS A ANTIBODIES (TOTAL)	POSITIVE	OPD
18	M	HEPATITIS A ANTIBODIES (IgM)	POSITIVE	HEPATITIS A ANTIBODIES (TOTAL)	POSITIVE	OPD
46	M	HEPATITIS A ANTIBODIES (IgM)	NEGATIVE	HEPATITIS A ANTIBODIES (TOTAL)	POSITIVE	OPD
37	F	HEPATITIS A ANTIBODIES (IgM)	NEGATIVE	HEPATITIS A ANTIBODIES (TOTAL)	POSITIVE	OPD
29	M	HEPATITIS A ANTIBODIES (IgM)	NEGATIVE	HEPATITIS A ANTIBODIES (TOTAL)	POSITIVE	OPD
25	F	HEPATITIS A ANTIBODIES (IgM)	NEGATIVE	HEPATITIS A ANTIBODIES (TOTAL)	POSITIVE	OPD
38	F	HEPATITIS A ANTIBODIES (IgM)	NEGATIVE	HEPATITIS A ANTIBODIES (TOTAL)	POSITIVE	OPD
8	F	HEPATITIS A ANTIBODIES (IgM)	POSITIVE	HEPATITIS A ANTIBODIES (TOTAL)	POSITIVE	OPD
29	M	HEPATITIS A ANTIBODIES (IgM)	NEGATIVE	HEPATITIS A ANTIBODIES (TOTAL)	POSITIVE	OPD
56	M	HEPATITIS A ANTIBODIES (IgM)	NEGATIVE	HEPATITIS A ANTIBODIES (TOTAL)	POSITIVE	OPD
22	F	HEPATITIS A ANTIBODIES (IgM)	NEGATIVE	HEPATITIS A ANTIBODIES (TOTAL)	POSITIVE	OPD
30	F	HEPATITIS A ANTIBODIES (IgM)	NEGATIVE	HEPATITIS A ANTIBODIES (TOTAL)	POSITIVE	OPD
35	M	HEPATITIS A ANTIBODIES (IgM)	POSITIVE	HEPATITIS A ANTIBODIES (TOTAL)	POSITIVE	OPD
24	M	HEPATITIS A ANTIBODIES (IgM)	POSITIVE	HEPATITIS A ANTIBODIES (TOTAL)	POSITIVE	OPD
3	F	HEPATITIS A ANTIBODIES (IgM)	POSITIVE	HEPATITIS A ANTIBODIES (TOTAL)	POSITIVE	OPD
47	M	HEPATITIS A ANTIBODIES (IgM)	NEGATIVE	HEPATITIS A ANTIBODIES (TOTAL)	POSITIVE	OPD
40	M	HEPATITIS A ANTIBODIES (IgM)	NEGATIVE	HEPATITIS A ANTIBODIES (TOTAL)	POSITIVE	OPD
19	F	HEPATITIS A ANTIBODIES (IgM)	NEGATIVE	HEPATITIS A ANTIBODIES (TOTAL)	NEGATIVE	OPD
25	F	HEPATITIS A ANTIBODIES (IgM)	NEGATIVE	HEPATITIS A ANTIBODIES (TOTAL)	NEGATIVE	OPD
9	M	HEPATITIS A ANTIBODIES (IgM)	NEGATIVE	HEPATITIS A ANTIBODIES (TOTAL)	NEGATIVE	OPD
61	F	HEPATITIS A ANTIBODIES (IgM)	NEGATIVE	HEPATITIS A ANTIBODIES (TOTAL)	NEGATIVE	OPD
10	M	HEPATITIS A ANTIBODIES (IgM)	NEGATIVE	HEPATITIS A ANTIBODIES (TOTAL)	NEGATIVE	OPD
3	M	HEPATITIS A ANTIBODIES (IgM)	NEGATIVE	HEPATITIS A ANTIBODIES (TOTAL)	NEGATIVE	OPD
26	F	HEPATITIS A ANTIBODIES (IgM)	NEGATIVE	HEPATITIS A ANTIBODIES (TOTAL)	NEGATIVE	OPD
8	F	HEPATITIS A ANTIBODIES (IgM)	NEGATIVE	HEPATITIS A ANTIBODIES (TOTAL)	NEGATIVE	OPD
14	M	HEPATITIS A ANTIBODIES (IgM)	NEGATIVE	HEPATITIS A ANTIBODIES (TOTAL)	NEGATIVE	OPD
1	M	HEPATITIS A ANTIBODIES (IgM)	NEGATIVE	HEPATITIS A ANTIBODIES (TOTAL)	NEGATIVE	OPD
32	F	HEPATITIS A ANTIBODIES (IgM)	NEGATIVE	HEPATITIS A ANTIBODIES (TOTAL)	NEGATIVE	OPD
60	M	HEPATITIS A ANTIBODIES (IgM)	NEGATIVE	HEPATITIS A ANTIBODIES (TOTAL)	NEGATIVE	OPD
33	M	HEPATITIS A ANTIBODIES (IgM)	NEGATIVE	HEPATITIS A ANTIBODIES (TOTAL)	NEGATIVE	OPD
46	M	HEPATITIS A ANTIBODIES (IgM)	NEGATIVE	HEPATITIS A ANTIBODIES (TOTAL)	NEGATIVE	OPD
9	M	HEPATITIS A ANTIBODIES (IgM)	NEGATIVE	HEPATITIS A ANTIBODIES (TOTAL)	NEGATIVE	OPD
47	F	HEPATITIS A ANTIBODIES (IgM)	NEGATIVE	HEPATITIS A ANTIBODIES (TOTAL)	NEGATIVE	OPD
39	M	HEPATITIS A ANTIBODIES (IgM)	NEGATIVE	HEPATITIS A ANTIBODIES (TOTAL)	NEGATIVE	OPD
49	M	HEPATITIS A ANTIBODIES (IgM)	NEGATIVE	HEPATITIS A ANTIBODIES (TOTAL)	NEGATIVE	OPD
31	M	HEPATITIS A ANTIBODIES (IgM)	NEGATIVE	HEPATITIS A ANTIBODIES (TOTAL)	NEGATIVE	OPD
49	M	HEPATITIS A ANTIBODIES (IgM)	NEGATIVE	HEPATITIS A ANTIBODIES (TOTAL)	NEGATIVE	OPD
22	M	HEPATITIS A ANTIBODIES (IgM)	NEGATIVE	HEPATITIS A ANTIBODIES (TOTAL)	NEGATIVE	OPD
7	F	HEPATITIS A ANTIBODIES (IgM)	NEGATIVE	HEPATITIS A ANTIBODIES (TOTAL)	NEGATIVE	OPD
11	M	HEPATITIS A ANTIBODIES (IgM)	NEGATIVE	HEPATITIS A ANTIBODIES (TOTAL)	NEGATIVE	OPD
32	M	HEPATITIS A ANTIBODIES (IgM)	NEGATIVE	HEPATITIS A ANTIBODIES (TOTAL)	NEGATIVE	OPD
1	M	HEPATITIS A ANTIBODIES (IgM)	NEGATIVE	HEPATITIS A ANTIBODIES (TOTAL)	NEGATIVE	OPD
16	M	HEPATITIS A ANTIBODIES (IgM)	NEGATIVE	HEPATITIS A ANTIBODIES (TOTAL)	NEGATIVE	OPD
14	F	HEPATITIS A ANTIBODIES (IgM)	NEGATIVE	HEPATITIS A ANTIBODIES (TOTAL)	NEGATIVE	OPD
20	F	HEPATITIS A ANTIBODIES (IgM)	NEGATIVE	HEPATITIS A ANTIBODIES (TOTAL)	NEGATIVE	OPD
18	M	HEPATITIS A ANTIBODIES (IgM)	NEGATIVE	HEPATITIS A ANTIBODIES (TOTAL)	NEGATIVE	OPD
4	F	HEPATITIS A ANTIBODIES (IgM)	NEGATIVE	HEPATITIS A ANTIBODIES (TOTAL)	NEGATIVE	OPD
20	M	HEPATITIS A ANTIBODIES (IgM)	NEGATIVE	HEPATITIS A ANTIBODIES (TOTAL)	NEGATIVE	OPD
32	M	HEPATITIS A ANTIBODIES (IgM)	NEGATIVE	HEPATITIS A ANTIBODIES (TOTAL)	NEGATIVE	OPD
50	M	HEPATITIS A ANTIBODIES (IgM)	NEGATIVE	HEPATITIS A ANTIBODIES (TOTAL)	NEGATIVE	OPD
19	M	HEPATITIS A ANTIBODIES (IgM)	NEGATIVE	HEPATITIS A ANTIBODIES (TOTAL)	NEGATIVE	OPD
31	M	HEPATITIS A ANTIBODIES (IgM)	NEGATIVE	HEPATITIS A ANTIBODIES (TOTAL)	NEGATIVE	OPD
30	M	HEPATITIS A ANTIBODIES (IgM)	NEGATIVE	HEPATITIS A ANTIBODIES (TOTAL)	NEGATIVE	OPD
6	M	HEPATITIS A ANTIBODIES (IgM)	NEGATIVE	HEPATITIS A ANTIBODIES (TOTAL)	NEGATIVE	OPD
24	F	HEPATITIS A ANTIBODIES (IgM)	NEGATIVE	HEPATITIS A ANTIBODIES (TOTAL)	NEGATIVE	OPD
17	M	HEPATITIS A ANTIBODIES (IgM)	NEGATIVE	HEPATITIS A ANTIBODIES (TOTAL)	NEGATIVE	OPD
4	M	HEPATITIS A ANTIBODIES (IgM)	NEGATIVE	HEPATITIS A ANTIBODIES (TOTAL)	NEGATIVE	OPD
13	F	HEPATITIS A ANTIBODIES (IgM)	NEGATIVE	HEPATITIS A ANTIBODIES (TOTAL)	NEGATIVE	OPD
11	F	HEPATITIS A ANTIBODIES (IgM)	NEGATIVE	HEPATITIS A ANTIBODIES (TOTAL)	NEGATIVE	OPD
17	F	HEPATITIS A ANTIBODIES (IgM)	NEGATIVE	HEPATITIS A ANTIBODIES (TOTAL)	NEGATIVE	OPD
33	F	HEPATITIS A ANTIBODIES (IgM)	NEGATIVE	HEPATITIS A ANTIBODIES (TOTAL)	NEGATIVE	OPD
33	F	HEPATITIS A ANTIBODIES (IgM)	NEGATIVE	HEPATITIS A ANTIBODIES (TOTAL)	NEGATIVE	OPD
36	M	HEPATITIS A ANTIBODIES (IgM)	NEGATIVE	HEPATITIS A ANTIBODIES (TOTAL)	NEGATIVE	OPD
18	M	HEPATITIS A ANTIBODIES (IgM)	NEGATIVE	HEPATITIS A ANTIBODIES (TOTAL)	NEGATIVE	OPD
5	M	HEPATITIS A ANTIBODIES (IgM)	NEGATIVE	HEPATITIS A ANTIBODIES (TOTAL)	NEGATIVE	OPD
49	F	HEPATITIS A ANTIBODIES (IgM)	NEGATIVE	HEPATITIS A ANTIBODIES (TOTAL)	NEGATIVE	OPD
17	M	HEPATITIS A ANTIBODIES (IgM)	NEGATIVE	HEPATITIS A ANTIBODIES (TOTAL)	NEGATIVE	OPD
19	F	HEPATITIS A ANTIBODIES (IgM)	NEGATIVE	HEPATITIS A ANTIBODIES (TOTAL)	NEGATIVE	OPD
18	M	HEPATITIS A ANTIBODIES (IgM)	NEGATIVE	HEPATITIS A ANTIBODIES (TOTAL)	NEGATIVE	OPD
21	M	HEPATITIS A ANTIBODIES (IgM)	NEGATIVE	HEPATITIS A ANTIBODIES (TOTAL)	NEGATIVE	OPD
35	F	HEPATITIS A ANTIBODIES (IgM)	NEGATIVE	HEPATITIS A ANTIBODIES (TOTAL)	NEGATIVE	OPD
46	M	HEPATITIS A ANTIBODIES (IgM)	NEGATIVE	HEPATITIS A ANTIBODIES (TOTAL)	NEGATIVE	OPD
1	F	HEPATITIS A ANTIBODIES (IgM)	NEGATIVE	HEPATITIS A ANTIBODIES (TOTAL)	NEGATIVE	OPD
10	F	HEPATITIS A ANTIBODIES (IgM)	NEGATIVE	HEPATITIS A ANTIBODIES (TOTAL)	NEGATIVE	OPD
16	M	HEPATITIS A ANTIBODIES (IgM)	NEGATIVE	HEPATITIS A ANTIBODIES (TOTAL)	NEGATIVE	OPD
28	M	HEPATITIS A ANTIBODIES (IgM)	NEGATIVE	HEPATITIS A ANTIBODIES (TOTAL)	NEGATIVE	OPD
4	M	HEPATITIS A ANTIBODIES (IgM)	NEGATIVE	HEPATITIS A ANTIBODIES (TOTAL)	NEGATIVE	OPD
27	M	HEPATITIS A ANTIBODIES (IgM)	NEGATIVE	HEPATITIS A ANTIBODIES (TOTAL)	NEGATIVE	OPD
46	M	HEPATITIS A ANTIBODIES (IgM)	NEGATIVE	HEPATITIS A ANTIBODIES (TOTAL)	NEGATIVE	OPD
10	F	HEPATITIS A ANTIBODIES (IgM)	POSITIVE	HEPATITIS A ANTIBODIES (TOTAL)	NEGATIVE	OPD
31	F	HEPATITIS A ANTIBODIES (IgM)	POSITIVE	HEPATITIS A ANTIBODIES (TOTAL)	NEGATIVE	OPD
26	F	HEPATITIS A ANTIBODIES (IgM)	NEGATIVE	HEPATITIS A ANTIBODIES (TOTAL)	NEGATIVE	OPD
45	M	HEPATITIS A ANTIBODIES (IgM)	NEGATIVE	HEPATITIS A ANTIBODIES (TOTAL)	NEGATIVE	OPD
44	M	HEPATITIS A ANTIBODIES (IgM)	NEGATIVE	HEPATITIS A ANTIBODIES (TOTAL)	NEGATIVE	OPD
23	M	HEPATITIS A ANTIBODIES (IgM)	NEGATIVE	HEPATITIS A ANTIBODIES (TOTAL)	NEGATIVE	OPD
21	F	HEPATITIS A ANTIBODIES (IgM)	NEGATIVE	HEPATITIS A ANTIBODIES (TOTAL)	NEGATIVE	OPD
21	F	HEPATITIS A ANTIBODIES (IgM)	NEGATIVE	HEPATITIS A ANTIBODIES (TOTAL)	NEGATIVE	OPD
29	M	HEPATITIS A ANTIBODIES (IgM)	NEGATIVE	HEPATITIS A ANTIBODIES (TOTAL)	NEGATIVE	OPD
24	M	HEPATITIS A ANTIBODIES (IgM)	NEGATIVE	HEPATITIS A ANTIBODIES (TOTAL)	NEGATIVE	OPD
15	M	HEPATITIS A ANTIBODIES (IgM)	POSITIVE	HEPATITIS A ANTIBODIES (TOTAL)	NEGATIVE	OPD
26	F	HEPATITIS A ANTIBODIES (IgM)	NEGATIVE	HEPATITIS A ANTIBODIES (TOTAL)	NEGATIVE	OPD
15	F	HEPATITIS A ANTIBODIES (IgM)	NEGATIVE	HEPATITIS A ANTIBODIES (TOTAL)	NEGATIVE	OPD
24	F	HEPATITIS A ANTIBODIES (IgM)	NEGATIVE	HEPATITIS A ANTIBODIES (TOTAL)	NEGATIVE	OPD
62	F	HEPATITIS A ANTIBODIES (IgM)	NEGATIVE	HEPATITIS A ANTIBODIES (TOTAL)	NEGATIVE	OPD
17	F	HEPATITIS A ANTIBODIES (IgM)	NEGATIVE	HEPATITIS A ANTIBODIES (TOTAL)	NEGATIVE	OPD
27	F	HEPATITIS A ANTIBODIES (IgM)	NEGATIVE	HEPATITIS A ANTIBODIES (TOTAL)	NEGATIVE	OPD
35	M	HEPATITIS A ANTIBODIES (IgM)	NEGATIVE	HEPATITIS A ANTIBODIES (TOTAL)	NEGATIVE	OPD
16	F	HEPATITIS A ANTIBODIES (IgM)	NEGATIVE	HEPATITIS A ANTIBODIES (TOTAL)	NEGATIVE	OPD
4	F	HEPATITIS A ANTIBODIES (IgM)	NEGATIVE	HEPATITIS A ANTIBODIES (TOTAL)	NEGATIVE	OPD
30	F	HEPATITIS A ANTIBODIES (IgM)	NEGATIVE	HEPATITIS A ANTIBODIES (TOTAL)	NEGATIVE	OPD
42	F	HEPATITIS A ANTIBODIES (IgM)	NEGATIVE	HEPATITIS A ANTIBODIES (TOTAL)	NEGATIVE	OPD
21	M	HEPATITIS A ANTIBODIES (IgM)	NEGATIVE	HEPATITIS A ANTIBODIES (TOTAL)	NEGATIVE	OPD
13	M	HEPATITIS A ANTIBODIES (IgM)	NEGATIVE	HEPATITIS A ANTIBODIES (TOTAL)	NEGATIVE	OPD
40	F	HEPATITIS A ANTIBODIES (IgM)	NEGATIVE	HEPATITIS A ANTIBODIES (TOTAL)	NEGATIVE	OPD
60	M	HEPATITIS A ANTIBODIES (IgM)	NEGATIVE	HEPATITIS A ANTIBODIES (TOTAL)	NEGATIVE	OPD
22	F	HEPATITIS A ANTIBODIES (IgM)	NEGATIVE	HEPATITIS A ANTIBODIES (TOTAL)	NEGATIVE	OPD
3	M	HEPATITIS A ANTIBODIES (IgM)	NEGATIVE	HEPATITIS A ANTIBODIES (TOTAL)	NEGATIVE	OPD
30	M	HEPATITIS A ANTIBODIES (IgM)	NEGATIVE	HEPATITIS A ANTIBODIES (TOTAL)	NEGATIVE	OPD
29	M	HEPATITIS A ANTIBODIES (IgM)	NEGATIVE	HEPATITIS A ANTIBODIES (TOTAL)	NEGATIVE	OPD
64	F	HEPATITIS A ANTIBODIES (IgM)	NEGATIVE	HEPATITIS A ANTIBODIES (TOTAL)	NEGATIVE	OPD
39	M	HEPATITIS A ANTIBODIES (IgM)	NEGATIVE	HEPATITIS A ANTIBODIES (TOTAL)	NEGATIVE	OPD
26	M	HEPATITIS A ANTIBODIES (IgM)	NEGATIVE	HEPATITIS A ANTIBODIES (TOTAL)	NEGATIVE	OPD
37	F	HEPATITIS A ANTIBODIES (IgM)	NEGATIVE	HEPATITIS A ANTIBODIES (TOTAL)	NEGATIVE	OPD
52	M	HEPATITIS A ANTIBODIES (IgM)	NEGATIVE	HEPATITIS A ANTIBODIES (TOTAL)	NEGATIVE	OPD
12	M	HEPATITIS A ANTIBODIES (IgM)	NEGATIVE	HEPATITIS A ANTIBODIES (TOTAL)	NEGATIVE	OPD
3	M	HEPATITIS A ANTIBODIES (IgM)	NEGATIVE	HEPATITIS A ANTIBODIES (TOTAL)	NEGATIVE	OPD
23	F	HEPATITIS A ANTIBODIES (IgM)	NEGATIVE	HEPATITIS A ANTIBODIES (TOTAL)	NEGATIVE	OPD
16	F	HEPATITIS A ANTIBODIES (IgM)	NEGATIVE	HEPATITIS A ANTIBODIES (TOTAL)	NEGATIVE	OPD
8	M	HEPATITIS A ANTIBODIES (IgM)	NEGATIVE	HEPATITIS A ANTIBODIES (TOTAL)	NEGATIVE	OPD
4	F	HEPATITIS A ANTIBODIES (IgM)	NEGATIVE	HEPATITIS A ANTIBODIES (TOTAL)	NEGATIVE	OPD
40	M	HEPATITIS A ANTIBODIES (IgM)	NEGATIVE	HEPATITIS A ANTIBODIES (TOTAL)	NEGATIVE	OPD
19	M	HEPATITIS A ANTIBODIES (IgM)	NEGATIVE	HEPATITIS A ANTIBODIES (TOTAL)	NEGATIVE	OPD
35	M	HEPATITIS A ANTIBODIES (IgM)	NEGATIVE	HEPATITIS A ANTIBODIES (TOTAL)	NEGATIVE	OPD
19	M	HEPATITIS A ANTIBODIES (IgM)	NEGATIVE	HEPATITIS A ANTIBODIES (TOTAL)	NEGATIVE	OPD
15	M	HEPATITIS A ANTIBODIES (IgM)	NEGATIVE	HEPATITIS A ANTIBODIES (TOTAL)	NEGATIVE	OPD
4	F	HEPATITIS A ANTIBODIES (IgM)	NEGATIVE	HEPATITIS A ANTIBODIES (TOTAL)	NEGATIVE	OPD
65	F	HEPATITIS A ANTIBODIES (IgM)	POSITIVE	HEPATITIS A ANTIBODIES (TOTAL)	NEGATIVE	OPD
16	M	HEPATITIS A ANTIBODIES (IgM)	NEGATIVE	HEPATITIS A ANTIBODIES (TOTAL)	NEGATIVE	OPD
52	M	HEPATITIS A ANTIBODIES (IgM)	NEGATIVE	HEPATITIS A ANTIBODIES (TOTAL)	NEGATIVE	OPD
47	M	HEPATITIS A ANTIBODIES (IgM)	NEGATIVE	HEPATITIS A ANTIBODIES (TOTAL)	NEGATIVE	OPD
28	M	HEPATITIS A ANTIBODIES (IgM)	NEGATIVE	HEPATITIS A ANTIBODIES (TOTAL)	NEGATIVE	OPD
5	F	HEPATITIS A ANTIBODIES (IgM)	POSITIVE	HEPATITIS A ANTIBODIES (TOTAL)	NEGATIVE	OPD
27	F	HEPATITIS A ANTIBODIES (IgM)	NEGATIVE	HEPATITIS A ANTIBODIES (TOTAL)	NEGATIVE	OPD
35	M	HEPATITIS A ANTIBODIES (IgM)	NEGATIVE	HEPATITIS A ANTIBODIES (TOTAL)	NEGATIVE	OPD
15	M	HEPATITIS A ANTIBODIES (IgM)	NEGATIVE	HEPATITIS A ANTIBODIES (TOTAL)	NEGATIVE	OPD
19	F	HEPATITIS A ANTIBODIES (IgM)	NEGATIVE	HEPATITIS A ANTIBODIES (TOTAL)	NEGATIVE	OPD
29	F	HEPATITIS A ANTIBODIES (IgM)	NEGATIVE	HEPATITIS A ANTIBODIES (TOTAL)	NEGATIVE	OPD
15	F	HEPATITIS A ANTIBODIES (IgM)	NEGATIVE	HEPATITIS A ANTIBODIES (TOTAL)	NEGATIVE	OPD
37	M	HEPATITIS A ANTIBODIES (IgM)	NEGATIVE	HEPATITIS A ANTIBODIES (TOTAL)	NEGATIVE	OPD
31	F	HEPATITIS A ANTIBODIES (IgM)	NEGATIVE	HEPATITIS A ANTIBODIES (TOTAL)	NEGATIVE	OPD
38	F	HEPATITIS A ANTIBODIES (IgM)	NEGATIVE	HEPATITIS A ANTIBODIES (TOTAL)	NEGATIVE	OPD
17	F	HEPATITIS A ANTIBODIES (IgM)	NEGATIVE	HEPATITIS A ANTIBODIES (TOTAL)	NEGATIVE	OPD
19	F	HEPATITIS A ANTIBODIES (IgM)	NEGATIVE	HEPATITIS A ANTIBODIES (TOTAL)	NEGATIVE	OPD
8	F	HEPATITIS A ANTIBODIES (IgM)	POSITIVE	HEPATITIS A ANTIBODIES (TOTAL)	POSITIVE	OPD
19	M	HEPATITIS A ANTIBODIES (IgM)	POSITIVE	HEPATITIS A ANTIBODIES (TOTAL)	POSITIVE	OPD
52	F	HEPATITIS A ANTIBODIES (IgM)	NEGATIVE	HEPATITIS A ANTIBODIES (TOTAL)	POSITIVE	OPD
22	M	HEPATITIS A ANTIBODIES (IgM)	NEGATIVE	HEPATITIS A ANTIBODIES (TOTAL)	POSITIVE	OPD
46	M	HEPATITIS A ANTIBODIES (IgM)	NEGATIVE	HEPATITIS A ANTIBODIES (TOTAL)	POSITIVE	OPD
16	F	HEPATITIS A ANTIBODIES (IgM)	POSITIVE	HEPATITIS A ANTIBODIES (TOTAL)	POSITIVE	OPD
4	M	HEPATITIS A ANTIBODIES (IgM)	POSITIVE	HEPATITIS A ANTIBODIES (TOTAL)	POSITIVE	OPD
26	M	HEPATITIS A ANTIBODIES (IgM)	NEGATIVE	HEPATITIS A ANTIBODIES (TOTAL)	POSITIVE	OPD
33	M	HEPATITIS A ANTIBODIES (IgM)	POSITIVE	HEPATITIS A ANTIBODIES (TOTAL)	POSITIVE	OPD
28	M	HEPATITIS A ANTIBODIES (IgM)	POSITIVE	HEPATITIS A ANTIBODIES (TOTAL)	POSITIVE	OPD
51	F	HEPATITIS A ANTIBODIES (IgM)	NEGATIVE	HEPATITIS A ANTIBODIES (TOTAL)	POSITIVE	OPD
15	M	HEPATITIS A ANTIBODIES (IgM)	POSITIVE	HEPATITIS A ANTIBODIES (TOTAL)	POSITIVE	OPD
25	F	HEPATITIS A ANTIBODIES (IgM)	NEGATIVE	HEPATITIS A ANTIBODIES (TOTAL)	POSITIVE	OPD
33	M	HEPATITIS A ANTIBODIES (IgM)	NEGATIVE	HEPATITIS A ANTIBODIES (TOTAL)	POSITIVE	OPD
2	M	HEPATITIS A ANTIBODIES (IgM)	POSITIVE			OPD
2	F	HEPATITIS A ANTIBODIES (IgM)	POSITIVE			OPD
1	M	HEPATITIS A ANTIBODIES (IgM)	POSITIVE			OPD
30	M	HEPATITIS A ANTIBODIES (IgM)	NEGATIVE			OPD
4	F	HEPATITIS A ANTIBODIES (IgM)	POSITIVE			OPD
2	M	HEPATITIS A ANTIBODIES (IgM)	NEGATIVE			OPD
16	M	HEPATITIS A ANTIBODIES (IgM)	POSITIVE			OPD
59	M	HEPATITIS A ANTIBODIES (IgM)	NEGATIVE			OPD
5	M	HEPATITIS A ANTIBODIES (IgM)	POSITIVE			OPD
39	M	HEPATITIS A ANTIBODIES (IgM)	NEGATIVE			OPD
53	M	HEPATITIS A ANTIBODIES (IgM)	NEGATIVE			OPD
58	M	HEPATITIS A ANTIBODIES (IgM)	NEGATIVE			OPD
19	M	HEPATITIS A ANTIBODIES (IgM)	POSITIVE			OPD
2	M	HEPATITIS A ANTIBODIES (IgM)	POSITIVE			OPD
29	M	HEPATITIS A ANTIBODIES (IgM)	NEGATIVE			OPD
19	M	HEPATITIS A ANTIBODIES (IgM)	NEGATIVE			OPD
34	M	HEPATITIS A ANTIBODIES (IgM)	POSITIVE			OPD
24	M	HEPATITIS A ANTIBODIES (IgM)	NEGATIVE			OPD
42	M	HEPATITIS A ANTIBODIES (IgM)	NEGATIVE			OPD
28	M	HEPATITIS A ANTIBODIES (IgM)	NEGATIVE			OPD
24	M	HEPATITIS A ANTIBODIES (IgM)	NEGATIVE			OPD
32	M	HEPATITIS A ANTIBODIES (IgM)	POSITIVE			OPD
110	M	HEPATITIS A ANTIBODIES (IgM)	NEGATIVE			OPD
6	M	HEPATITIS A ANTIBODIES (IgM)	POSITIVE			OPD
2	M	HEPATITIS A ANTIBODIES (IgM)	POSITIVE			OPD
16	M	HEPATITIS A ANTIBODIES (IgM)	POSITIVE			OPD
35	M	HEPATITIS A ANTIBODIES (IgM)	NEGATIVE			OPD
29	M	HEPATITIS A ANTIBODIES (IgM)	NEGATIVE			OPD
9	F	HEPATITIS A ANTIBODIES (IgM)	POSITIVE			OPD
6	F	HEPATITIS A ANTIBODIES (IgM)	NEGATIVE			OPD
17	M	HEPATITIS A ANTIBODIES (IgM)	POSITIVE			OPD
45	M	HEPATITIS A ANTIBODIES (IgM)	NEGATIVE			OPD
37	M	HEPATITIS A ANTIBODIES (IgM)	NEGATIVE			OPD
27	M	HEPATITIS A ANTIBODIES (IgM)	NEGATIVE			OPD
54	M	HEPATITIS A ANTIBODIES (IgM)	NEGATIVE			OPD
34	M	HEPATITIS A ANTIBODIES (IgM)	NEGATIVE			OPD
7	M	HEPATITIS A ANTIBODIES (IgM)	POSITIVE			OPD
43	M	HEPATITIS A ANTIBODIES (IgM)	NEGATIVE			OPD
6	F	HEPATITIS A ANTIBODIES (IgM)	NEGATIVE			OPD
31	M	HEPATITIS A ANTIBODIES (IgM)	NEGATIVE			OPD
30	F	HEPATITIS A ANTIBODIES (IgM)	NEGATIVE			OPD
8	F	HEPATITIS A ANTIBODIES (IgM)	NEGATIVE			OPD
35	F	HEPATITIS A ANTIBODIES (IgM)	POSITIVE			OPD
21	F	HEPATITIS A ANTIBODIES (IgM)	NEGATIVE			OPD
34	F	HEPATITIS A ANTIBODIES (IgM)	POSITIVE			OPD
13	F	HEPATITIS A ANTIBODIES (IgM)	NEGATIVE			OPD
14	F	HEPATITIS A ANTIBODIES (IgM)	NEGATIVE			OPD
39	F	HEPATITIS A ANTIBODIES (IgM)	NEGATIVE			OPD
38	M	HEPATITIS A ANTIBODIES (IgM)	NEGATIVE			OPD
51	M	HEPATITIS A ANTIBODIES (IgM)	NEGATIVE			OPD
5	M	HEPATITIS A ANTIBODIES (IgM)	POSITIVE			OPD
39	M	HEPATITIS A ANTIBODIES (IgM)	NEGATIVE			OPD
10	M	HEPATITIS A ANTIBODIES (IgM)	POSITIVE			OPD
8	M	HEPATITIS A ANTIBODIES (IgM)	POSITIVE			OPD
31	M	HEPATITIS A ANTIBODIES (IgM)	NEGATIVE			OPD
4	F	HEPATITIS A ANTIBODIES (IgM)	POSITIVE			OPD
30	M	HEPATITIS A ANTIBODIES (IgM)	POSITIVE			OPD
21	M	HEPATITIS A ANTIBODIES (IgM)	NEGATIVE			OPD
24	M	HEPATITIS A ANTIBODIES (IgM)	POSITIVE			OPD
8	M	HEPATITIS A ANTIBODIES (IgM)	NEGATIVE			OPD
31	M	HEPATITIS A ANTIBODIES (IgM)	NEGATIVE			OPD
10	M	HEPATITIS A ANTIBODIES (IgM)	NEGATIVE			OPD
20	M	HEPATITIS A ANTIBODIES (IgM)	POSITIVE			OPD
32	M	HEPATITIS A ANTIBODIES (IgM)	POSITIVE			OPD
26	M	HEPATITIS A ANTIBODIES (IgM)	POSITIVE			OPD
33	M	HEPATITIS A ANTIBODIES (IgM)	NEGATIVE			OPD
16	M	HEPATITIS A ANTIBODIES (IgM)	NEGATIVE			OPD
25	M	HEPATITIS A ANTIBODIES (IgM)	POSITIVE			OPD
28	M	HEPATITIS A ANTIBODIES (IgM)	NEGATIVE			OPD
47	M	HEPATITIS A ANTIBODIES (IgM)	NEGATIVE			OPD
33	M	HEPATITIS A ANTIBODIES (IgM)	NEGATIVE			OPD
19	M	HEPATITIS A ANTIBODIES (IgM)	POSITIVE			OPD
7	M	HEPATITIS A ANTIBODIES (IgM)	POSITIVE			OPD
35	M	HEPATITIS A ANTIBODIES (IgM)	NEGATIVE			OPD
53	M	HEPATITIS A ANTIBODIES (IgM)	NEGATIVE			OPD
40	M	HEPATITIS A ANTIBODIES (IgM)	NEGATIVE			OPD
19	M	HEPATITIS A ANTIBODIES (IgM)	NEGATIVE			OPD
11	M	HEPATITIS A ANTIBODIES (IgM)	NEGATIVE			OPD
32	M	HEPATITIS A ANTIBODIES (IgM)	NEGATIVE			OPD
25	F	HEPATITIS A ANTIBODIES (IgM)	NEGATIVE			OPD
27	F	HEPATITIS A ANTIBODIES (IgM)	NEGATIVE			OPD
48	F	HEPATITIS A ANTIBODIES (IgM)	NEGATIVE			OPD
25	F	HEPATITIS A ANTIBODIES (IgM)	NEGATIVE			OPD
12	M	HEPATITIS A ANTIBODIES (IgM)	NEGATIVE			OPD
25	M	HEPATITIS A ANTIBODIES (IgM)	NEGATIVE			OPD
22	F	HEPATITIS A ANTIBODIES (IgM)	NEGATIVE			OPD
10	M	HEPATITIS A ANTIBODIES (IgM)	POSITIVE			OPD
36	M	HEPATITIS A ANTIBODIES (IgM)	NEGATIVE			OPD
29	M	HEPATITIS A ANTIBODIES (IgM)	POSITIVE			OPD
16	M	HEPATITIS A ANTIBODIES (IgM)	NEGATIVE			OPD
29	M	HEPATITIS A ANTIBODIES (IgM)	NEGATIVE			OPD
19	M	HEPATITIS A ANTIBODIES (IgM)	POSITIVE			OPD
12	M	HEPATITIS A ANTIBODIES (IgM)	NEGATIVE			OPD
2	M	HEPATITIS A ANTIBODIES (IgM)	POSITIVE			OPD
15	M	HEPATITIS A ANTIBODIES (IgM)	NEGATIVE			OPD
33	M	HEPATITIS A ANTIBODIES (IgM)	NEGATIVE			OPD
7	M	HEPATITIS A ANTIBODIES (IgM)	NEGATIVE			OPD
31	M	HEPATITIS A ANTIBODIES (IgM)	POSITIVE			OPD
26	M	HEPATITIS A ANTIBODIES (IgM)	POSITIVE			OPD
80	M	HEPATITIS A ANTIBODIES (IgM)	NEGATIVE			OPD
31	F	HEPATITIS A ANTIBODIES (IgM)	NEGATIVE			OPD
62	M	HEPATITIS A ANTIBODIES (IgM)	NEGATIVE			OPD
21	M	HEPATITIS A ANTIBODIES (IgM)	NEGATIVE			OPD
6	M	HEPATITIS A ANTIBODIES (IgM)	NEGATIVE			OPD
28	M	HEPATITIS A ANTIBODIES (IgM)	NEGATIVE			OPD
23	M	HEPATITIS A ANTIBODIES (IgM)	NEGATIVE			OPD
37	M	HEPATITIS A ANTIBODIES (IgM)	NEGATIVE			OPD
7	M	HEPATITIS A ANTIBODIES (IgM)	NEGATIVE			OPD
32	M	HEPATITIS A ANTIBODIES (IgM)	NEGATIVE			OPD
27	F	HEPATITIS A ANTIBODIES (IgM)	NEGATIVE			OPD
53	F	HEPATITIS A ANTIBODIES (IgM)	NEGATIVE			OPD
28	M	HEPATITIS A ANTIBODIES (IgM)	NEGATIVE			OPD
18	M	HEPATITIS A ANTIBODIES (IgM)	POSITIVE			OPD
20	M	HEPATITIS A ANTIBODIES (IgM)	POSITIVE			OPD
5	M	HEPATITIS A ANTIBODIES (IgM)	NEGATIVE			OPD
34	M	HEPATITIS A ANTIBODIES (IgM)	POSITIVE			OPD
2	F	HEPATITIS A ANTIBODIES (IgM)	NEGATIVE			OPD
29	F	HEPATITIS A ANTIBODIES (IgM)	NEGATIVE			OPD
34	F	HEPATITIS A ANTIBODIES (IgM)	POSITIVE			OPD
19	F	HEPATITIS A ANTIBODIES (IgM)	NEGATIVE			OPD
26	F	HEPATITIS A ANTIBODIES (IgM)	NEGATIVE			OPD
42	M	HEPATITIS A ANTIBODIES (IgM)	NEGATIVE			OPD
37	M	HEPATITIS A ANTIBODIES (IgM)	NEGATIVE			OPD
42	F	HEPATITIS A ANTIBODIES (IgM)	NEGATIVE			OPD
7	F	HEPATITIS A ANTIBODIES (IgM)	POSITIVE			OPD
32	F	HEPATITIS A ANTIBODIES (IgM)	NEGATIVE			OPD
48	F	HEPATITIS A ANTIBODIES (IgM)	NEGATIVE			OPD
34	F	HEPATITIS A ANTIBODIES (IgM)	NEGATIVE			OPD
30	F	HEPATITIS A ANTIBODIES (IgM)	NEGATIVE			OPD
22	F	HEPATITIS A ANTIBODIES (IgM)	NEGATIVE			OPD
40	F	HEPATITIS A ANTIBODIES (IgM)	NEGATIVE			OPD
44	F	HEPATITIS A ANTIBODIES (IgM)	NEGATIVE			OPD
9	M	HEPATITIS A ANTIBODIES (IgM)	POSITIVE			OPD
34	F	HEPATITIS A ANTIBODIES (IgM)	POSITIVE			OPD
30	F	HEPATITIS A ANTIBODIES (IgM)	NEGATIVE			OPD
32	F	HEPATITIS A ANTIBODIES (IgM)	POSITIVE			OPD
37	F	HEPATITIS A ANTIBODIES (IgM)	POSITIVE			OPD
34	F	HEPATITIS A ANTIBODIES (IgM)	NEGATIVE			OPD
32	F	HEPATITIS A ANTIBODIES (IgM)	NEGATIVE			OPD
23	F	HEPATITIS A ANTIBODIES (IgM)	NEGATIVE			OPD
8	F	HEPATITIS A ANTIBODIES (IgM)	NEGATIVE			OPD
35	M	HEPATITIS A ANTIBODIES (IgM)	NEGATIVE			OPD
25	M	HEPATITIS A ANTIBODIES (IgM)	POSITIVE			OPD
31	M	HEPATITIS A ANTIBODIES (IgM)	NEGATIVE			OPD
31	M	HEPATITIS A ANTIBODIES (IgM)	NEGATIVE			OPD
25	M	HEPATITIS A ANTIBODIES (IgM)	POSITIVE			OPD
15	M	HEPATITIS A ANTIBODIES (IgM)	NEGATIVE			OPD
40	M	HEPATITIS A ANTIBODIES (IgM)	NEGATIVE			OPD
28	M	HEPATITIS A ANTIBODIES (IgM)	NEGATIVE			OPD
45	M	HEPATITIS A ANTIBODIES (IgM)	NEGATIVE			OPD
27	M	HEPATITIS A ANTIBODIES (IgM)	POSITIVE			OPD
39	M	HEPATITIS A ANTIBODIES (IgM)	POSITIVE			OPD
34	M	HEPATITIS A ANTIBODIES (IgM)	NEGATIVE			OPD
26	M	HEPATITIS A ANTIBODIES (IgM)	NEGATIVE			OPD
22	M	HEPATITIS A ANTIBODIES (IgM)	NEGATIVE			OPD
20	M	HEPATITIS A ANTIBODIES (IgM)	POSITIVE			OPD
44	M	HEPATITIS A ANTIBODIES (IgM)	NEGATIVE			OPD
31	M	HEPATITIS A ANTIBODIES (IgM)	NEGATIVE			OPD
37	M	HEPATITIS A ANTIBODIES (IgM)	NEGATIVE			OPD
15	M	HEPATITIS A ANTIBODIES (IgM)	NEGATIVE			OPD
19	M	HEPATITIS A ANTIBODIES (IgM)	POSITIVE			OPD
11	M	HEPATITIS A ANTIBODIES (IgM)	NEGATIVE			OPD
4	M	HEPATITIS A ANTIBODIES (IgM)	POSITIVE			OPD
5	F	HEPATITIS A ANTIBODIES (IgM)	POSITIVE			OPD
19	F	HEPATITIS A ANTIBODIES (IgM)	POSITIVE			OPD
30	F	HEPATITIS A ANTIBODIES (IgM)	NEGATIVE			OPD
6	F	HEPATITIS A ANTIBODIES (IgM)	NEGATIVE			OPD
58	F	HEPATITIS A ANTIBODIES (IgM)	NEGATIVE			OPD
10	F	HEPATITIS A ANTIBODIES (IgM)	POSITIVE			OPD
70	M	HEPATITIS A ANTIBODIES (IgM)	POSITIVE			OPD
32	M	HEPATITIS A ANTIBODIES (IgM)	NEGATIVE			OPD
43	F	HEPATITIS A ANTIBODIES (IgM)	NEGATIVE			OPD
57	M	HEPATITIS A ANTIBODIES (IgM)	NEGATIVE			OPD
59	M	HEPATITIS A ANTIBODIES (IgM)	NEGATIVE			OPD
23	M	HEPATITIS A ANTIBODIES (IgM)	POSITIVE			OPD
24	F	HEPATITIS A ANTIBODIES (IgM)	NEGATIVE			OPD
60	F	HEPATITIS A ANTIBODIES (IgM)	NEGATIVE			OPD
27	F	HEPATITIS A ANTIBODIES (IgM)	POSITIVE			OPD
7	M	HEPATITIS A ANTIBODIES (IgM)	NEGATIVE			OPD
12	M	HEPATITIS A ANTIBODIES (IgM)	POSITIVE			OPD
10	F	HEPATITIS A ANTIBODIES (IgM)	NEGATIVE			OPD
11	F	HEPATITIS A ANTIBODIES (IgM)	NEGATIVE			OPD
17	F	HEPATITIS A ANTIBODIES (IgM)	POSITIVE			OPD
54	M	HEPATITIS A ANTIBODIES (IgM)	NEGATIVE			OPD
37	M	HEPATITIS A ANTIBODIES (IgM)	NEGATIVE			OPD
25	F	HEPATITIS A ANTIBODIES (IgM)	POSITIVE			OPD
2	F	HEPATITIS A ANTIBODIES (IgM)	POSITIVE			OPD
52	F	HEPATITIS A ANTIBODIES (IgM)	NEGATIVE			OPD
73	F	HEPATITIS A ANTIBODIES (IgM)	NEGATIVE			OPD
44	M	HEPATITIS A ANTIBODIES (IgM)	NEGATIVE			OPD
29	M	HEPATITIS A ANTIBODIES (IgM)	POSITIVE			OPD
40	M	HEPATITIS A ANTIBODIES (IgM)	NEGATIVE			OPD
12	M	HEPATITIS A ANTIBODIES (IgM)	NEGATIVE			OPD
43	M	HEPATITIS A ANTIBODIES (IgM)	NEGATIVE			OPD
23	M	HEPATITIS A ANTIBODIES (IgM)	POSITIVE			OPD
28	M	HEPATITIS A ANTIBODIES (IgM)	NEGATIVE			OPD
36	M	HEPATITIS A ANTIBODIES (IgM)	NEGATIVE			OPD
57	M	HEPATITIS A ANTIBODIES (IgM)	NEGATIVE			OPD
35	M	HEPATITIS A ANTIBODIES (IgM)	NEGATIVE			OPD
66	M	HEPATITIS A ANTIBODIES (IgM)	NEGATIVE			OPD
19	M	HEPATITIS A ANTIBODIES (IgM)	POSITIVE			OPD
39	M	HEPATITIS A ANTIBODIES (IgM)	NEGATIVE			OPD
27	M	HEPATITIS A ANTIBODIES (IgM)	NEGATIVE			OPD
54	M	HEPATITIS A ANTIBODIES (IgM)	NEGATIVE			OPD
41	M	HEPATITIS A ANTIBODIES (IgM)	NEGATIVE			OPD
54	F	HEPATITIS A ANTIBODIES (IgM)	NEGATIVE			OPD
10	F	HEPATITIS A ANTIBODIES (IgM)	NEGATIVE			OPD
11	F	HEPATITIS A ANTIBODIES (IgM)	POSITIVE			OPD
19	M	HEPATITIS A ANTIBODIES (IgM)	POSITIVE			OPD
49	M	HEPATITIS A ANTIBODIES (IgM)	NEGATIVE			OPD
32	M	HEPATITIS A ANTIBODIES (IgM)	NEGATIVE			OPD
53	F	HEPATITIS A ANTIBODIES (IgM)	NEGATIVE			OPD
29	M	HEPATITIS A ANTIBODIES (IgM)	NEGATIVE			OPD
43	M	HEPATITIS A ANTIBODIES (IgM)	NEGATIVE			OPD
48	M	HEPATITIS A ANTIBODIES (IgM)	NEGATIVE			OPD
7	F	HEPATITIS A ANTIBODIES (IgM)	POSITIVE			OPD
21	F	HEPATITIS A ANTIBODIES (IgM)	NEGATIVE			OPD
23	M	HEPATITIS A ANTIBODIES (IgM)	POSITIVE			OPD
20	F	HEPATITIS A ANTIBODIES (IgM)	POSITIVE			OPD
25	M	HEPATITIS A ANTIBODIES (IgM)	NEGATIVE			OPD
31	M	HEPATITIS A ANTIBODIES (IgM)	NEGATIVE			OPD
45	M	HEPATITIS A ANTIBODIES (IgM)	NEGATIVE			OPD
20	M	HEPATITIS A ANTIBODIES (IgM)	POSITIVE			OPD
32	M	HEPATITIS A ANTIBODIES (IgM)	NEGATIVE			OPD
44	M	HEPATITIS A ANTIBODIES (IgM)	NEGATIVE			OPD
19	F	HEPATITIS A ANTIBODIES (IgM)	POSITIVE			OPD
21	F	HEPATITIS A ANTIBODIES (IgM)	NEGATIVE			OPD
20	F	HEPATITIS A ANTIBODIES (IgM)	POSITIVE			OPD
28	F	HEPATITIS A ANTIBODIES (IgM)	NEGATIVE			OPD
10	M	HEPATITIS A ANTIBODIES (IgM)	POSITIVE			OPD
18	M	HEPATITIS A ANTIBODIES (IgM)	NEGATIVE			OPD
24	M	HEPATITIS A ANTIBODIES (IgM)	NEGATIVE			OPD
14	M	HEPATITIS A ANTIBODIES (IgM)	POSITIVE			OPD
9	M	HEPATITIS A ANTIBODIES (IgM)	NEGATIVE			OPD
22	M	HEPATITIS A ANTIBODIES (IgM)	NEGATIVE			OPD
22	M	HEPATITIS A ANTIBODIES (IgM)	NEGATIVE			OPD
11	M	HEPATITIS A ANTIBODIES (IgM)	POSITIVE			OPD
19	M	HEPATITIS A ANTIBODIES (IgM)	POSITIVE			OPD
28	M	HEPATITIS A ANTIBODIES (IgM)	NEGATIVE			OPD
2	F	HEPATITIS A ANTIBODIES (IgM)	POSITIVE			OPD
28	M	HEPATITIS A ANTIBODIES (IgM)	NEGATIVE			OPD
2	F	HEPATITIS A ANTIBODIES (IgM)	NEGATIVE			OPD
16	M	HEPATITIS A ANTIBODIES (IgM)	NEGATIVE			OPD
22	M	HEPATITIS A ANTIBODIES (IgM)	NEGATIVE			OPD
27	M	HEPATITIS A ANTIBODIES (IgM)	NEGATIVE			OPD
5	M	HEPATITIS A ANTIBODIES (IgM)	POSITIVE			OPD
20	M	HEPATITIS A ANTIBODIES (IgM)	POSITIVE			OPD
4	F	HEPATITIS A ANTIBODIES (IgM)	POSITIVE			OPD
39	M	HEPATITIS A ANTIBODIES (IgM)	NEGATIVE			OPD
4	M	HEPATITIS A ANTIBODIES (IgM)	POSITIVE			OPD
31	M	HEPATITIS A ANTIBODIES (IgM)	NEGATIVE			OPD
60	F	HEPATITIS A ANTIBODIES (IgM)	POSITIVE			OPD
40	F	HEPATITIS A ANTIBODIES (IgM)	NEGATIVE			OPD
22	F	HEPATITIS A ANTIBODIES (IgM)	NEGATIVE			OPD
35	F	HEPATITIS A ANTIBODIES (IgM)	NEGATIVE			OPD
27	F	HEPATITIS A ANTIBODIES (IgM)	POSITIVE			OPD
31	F	HEPATITIS A ANTIBODIES (IgM)	NEGATIVE			OPD
13	F	HEPATITIS A ANTIBODIES (IgM)	POSITIVE			OPD
24	F	HEPATITIS A ANTIBODIES (IgM)	NEGATIVE			OPD
29	F	HEPATITIS A ANTIBODIES (IgM)	NEGATIVE			OPD
46	F	HEPATITIS A ANTIBODIES (IgM)	NEGATIVE			OPD
37	F	HEPATITIS A ANTIBODIES (IgM)	NEGATIVE			OPD
10	F	HEPATITIS A ANTIBODIES (IgM)	POSITIVE			OPD
41	F	HEPATITIS A ANTIBODIES (IgM)	NEGATIVE			OPD
35	F	HEPATITIS A ANTIBODIES (IgM)	NEGATIVE			OPD
25	F	HEPATITIS A ANTIBODIES (IgM)	NEGATIVE			OPD
26	F	HEPATITIS A ANTIBODIES (IgM)	NEGATIVE			OPD
22	F	HEPATITIS A ANTIBODIES (IgM)	NEGATIVE			OPD
38	F	HEPATITIS A ANTIBODIES (IgM)	NEGATIVE			OPD
18	F	HEPATITIS A ANTIBODIES (IgM)	POSITIVE			OPD
15	F	HEPATITIS A ANTIBODIES (IgM)	POSITIVE			OPD
34	F	HEPATITIS A ANTIBODIES (IgM)	NEGATIVE			OPD
22	F	HEPATITIS A ANTIBODIES (IgM)	POSITIVE			OPD
32	F	HEPATITIS A ANTIBODIES (IgM)	NEGATIVE			OPD
27	F	HEPATITIS A ANTIBODIES (IgM)	NEGATIVE			OPD
4	M	HEPATITIS A ANTIBODIES (IgM)	NEGATIVE			OPD
39	M	HEPATITIS A ANTIBODIES (IgM)	NEGATIVE			OPD
39	M	HEPATITIS A ANTIBODIES (IgM)	NEGATIVE			OPD
30	F	HEPATITIS A ANTIBODIES (IgM)	NEGATIVE			OPD
22	M	HEPATITIS A ANTIBODIES (IgM)	NEGATIVE			OPD
20	M	HEPATITIS A ANTIBODIES (IgM)	POSITIVE			OPD
72	M	HEPATITIS A ANTIBODIES (IgM)	NEGATIVE			OPD
64	M	HEPATITIS A ANTIBODIES (IgM)	NEGATIVE			OPD
14	M	HEPATITIS A ANTIBODIES (IgM)	POSITIVE			OPD
29	M	HEPATITIS A ANTIBODIES (IgM)	POSITIVE			OPD
42	M	HEPATITIS A ANTIBODIES (IgM)	NEGATIVE			OPD
61	M	HEPATITIS A ANTIBODIES (IgM)	NEGATIVE			OPD
16	M	HEPATITIS A ANTIBODIES (IgM)	POSITIVE			OPD
20	M	HEPATITIS A ANTIBODIES (IgM)	NEGATIVE			OPD
16	F	HEPATITIS A ANTIBODIES (IgM)	NEGATIVE			OPD
20	M	HEPATITIS A ANTIBODIES (IgM)	NEGATIVE			OPD
27	F	HEPATITIS A ANTIBODIES (IgM)	NEGATIVE			OPD
30	M	HEPATITIS A ANTIBODIES (IgM)	NEGATIVE			OPD
56	M	HEPATITIS A ANTIBODIES (IgM)	NEGATIVE			OPD
18	M	HEPATITIS A ANTIBODIES (IgM)	NEGATIVE			OPD
51	M	HEPATITIS A ANTIBODIES (IgM)	NEGATIVE			OPD
18	M	HEPATITIS A ANTIBODIES (IgM)	NEGATIVE			OPD
35	F	HEPATITIS A ANTIBODIES (IgM)	NEGATIVE			OPD
31	F	HEPATITIS A ANTIBODIES (IgM)	NEGATIVE			OPD
23	F	HEPATITIS A ANTIBODIES (IgM)	NEGATIVE			OPD
33	F	HEPATITIS A ANTIBODIES (IgM)	NEGATIVE			OPD
29	F	HEPATITIS A ANTIBODIES (IgM)	NEGATIVE			OPD
29	F	HEPATITIS A ANTIBODIES (IgM)	NEGATIVE			OPD
34	F	HEPATITIS A ANTIBODIES (IgM)	NEGATIVE			OPD
33	M	HEPATITIS A ANTIBODIES (IgM)	POSITIVE			OPD
35	M	HEPATITIS A ANTIBODIES (IgM)	NEGATIVE			OPD
21	M	HEPATITIS A ANTIBODIES (IgM)	POSITIVE			OPD
32	M	HEPATITIS A ANTIBODIES (IgM)	NEGATIVE			OPD
6	M	HEPATITIS A ANTIBODIES (IgM)	POSITIVE			OPD
1	M	HEPATITIS A ANTIBODIES (IgM)	NEGATIVE			OPD
35	M	HEPATITIS A ANTIBODIES (IgM)	NEGATIVE			OPD
5	M	HEPATITIS A ANTIBODIES (IgM)	POSITIVE			OPD
31	F	HEPATITIS A ANTIBODIES (IgM)	NEGATIVE			OPD
8	F	HEPATITIS A ANTIBODIES (IgM)	POSITIVE			OPD
14	M	HEPATITIS A ANTIBODIES (IgM)	NEGATIVE			OPD
42	F	HEPATITIS A ANTIBODIES (IgM)	POSITIVE			OPD
43	M	HEPATITIS A ANTIBODIES (IgM)	NEGATIVE			OPD
32	M	HEPATITIS A ANTIBODIES (IgM)	NEGATIVE			OPD
9	M	HEPATITIS A ANTIBODIES (IgM)	POSITIVE			OPD
32	M	HEPATITIS A ANTIBODIES (IgM)	NEGATIVE			OPD
28	M	HEPATITIS A ANTIBODIES (IgM)	NEGATIVE			OPD
47	M	HEPATITIS A ANTIBODIES (IgM)	NEGATIVE			OPD
17	M	HEPATITIS A ANTIBODIES (IgM)	NEGATIVE			OPD
31	M	HEPATITIS A ANTIBODIES (IgM)	NEGATIVE			OPD
6	M	HEPATITIS A ANTIBODIES (IgM)	POSITIVE			OPD
19	M	HEPATITIS A ANTIBODIES (IgM)	POSITIVE			OPD
25	M	HEPATITIS A ANTIBODIES (IgM)	NEGATIVE			OPD
30	M	HEPATITIS A ANTIBODIES (IgM)	POSITIVE			OPD
29	M	HEPATITIS A ANTIBODIES (IgM)	NEGATIVE			OPD
27	M	HEPATITIS A ANTIBODIES (IgM)	NEGATIVE			OPD
40	F	HEPATITIS A ANTIBODIES (IgM)	NEGATIVE			OPD
20	M	HEPATITIS A ANTIBODIES (IgM)	NEGATIVE			OPD
28	F	HEPATITIS A ANTIBODIES (IgM)	NEGATIVE			OPD
9	F	HEPATITIS A ANTIBODIES (IgM)	POSITIVE			OPD
13	F	HEPATITIS A ANTIBODIES (IgM)	NEGATIVE			OPD
25	F	HEPATITIS A ANTIBODIES (IgM)	POSITIVE			OPD
40	F	HEPATITIS A ANTIBODIES (IgM)	NEGATIVE			OPD
24	F	HEPATITIS A ANTIBODIES (IgM)	POSITIVE			OPD
46	M	HEPATITIS A ANTIBODIES (IgM)	NEGATIVE			OPD
14	M	HEPATITIS A ANTIBODIES (IgM)	POSITIVE			OPD
32	M	HEPATITIS A ANTIBODIES (IgM)	NEGATIVE			OPD
25	M	HEPATITIS A ANTIBODIES (IgM)	POSITIVE			OPD
45	M	HEPATITIS A ANTIBODIES (IgM)	NEGATIVE			OPD
40	M	HEPATITIS A ANTIBODIES (IgM)	NEGATIVE			OPD
38	M	HEPATITIS A ANTIBODIES (IgM)	NEGATIVE			OPD
36	M	HEPATITIS A ANTIBODIES (IgM)	NEGATIVE			OPD
39	M	HEPATITIS A ANTIBODIES (IgM)	NEGATIVE			OPD
30	M	HEPATITIS A ANTIBODIES (IgM)	NEGATIVE			OPD
14	M	HEPATITIS A ANTIBODIES (IgM)	POSITIVE			OPD
24	M	HEPATITIS A ANTIBODIES (IgM)	POSITIVE			OPD
18	M	HEPATITIS A ANTIBODIES (IgM)	POSITIVE			OPD
72	M	HEPATITIS A ANTIBODIES (IgM)	NEGATIVE			OPD
51	M	HEPATITIS A ANTIBODIES (IgM)	NEGATIVE			OPD
40	M	HEPATITIS A ANTIBODIES (IgM)	NEGATIVE			OPD
57	M	HEPATITIS A ANTIBODIES (IgM)	NEGATIVE			OPD
40	M	HEPATITIS A ANTIBODIES (IgM)	NEGATIVE			OPD
47	M	HEPATITIS A ANTIBODIES (IgM)	POSITIVE			OPD
24	M	HEPATITIS A ANTIBODIES (IgM)	POSITIVE			OPD
35	M	HEPATITIS A ANTIBODIES (IgM)	POSITIVE			OPD
19	M	HEPATITIS A ANTIBODIES (IgM)	POSITIVE			OPD
27	M	HEPATITIS A ANTIBODIES (IgM)	NEGATIVE			OPD
51	M	HEPATITIS A ANTIBODIES (IgM)	NEGATIVE			OPD
16	M	HEPATITIS A ANTIBODIES (IgM)	POSITIVE			OPD
27	M	HEPATITIS A ANTIBODIES (IgM)	POSITIVE			OPD
13	M	HEPATITIS A ANTIBODIES (IgM)	POSITIVE			OPD
28	M	HEPATITIS A ANTIBODIES (IgM)	NEGATIVE			OPD
45	M	HEPATITIS A ANTIBODIES (IgM)	NEGATIVE			OPD
43	M	HEPATITIS A ANTIBODIES (IgM)	NEGATIVE			OPD
43	M	HEPATITIS A ANTIBODIES (IgM)	NEGATIVE			OPD
35	F	HEPATITIS A ANTIBODIES (IgM)	NEGATIVE			OPD
30	M	HEPATITIS A ANTIBODIES (IgM)	NEGATIVE			OPD
28	M	HEPATITIS A ANTIBODIES (IgM)	POSITIVE			OPD
13	M	HEPATITIS A ANTIBODIES (IgM)	NEGATIVE			OPD
46	M	HEPATITIS A ANTIBODIES (IgM)	POSITIVE			OPD
45	M	HEPATITIS A ANTIBODIES (IgM)	NEGATIVE			OPD
62	M	HEPATITIS A ANTIBODIES (IgM)	NEGATIVE			OPD
38	M	HEPATITIS A ANTIBODIES (IgM)	NEGATIVE			OPD
61	F	HEPATITIS A ANTIBODIES (IgM)	NEGATIVE			OPD
60	M	HEPATITIS A ANTIBODIES (IgM)	NEGATIVE			OPD
25	M	HEPATITIS A ANTIBODIES (IgM)	POSITIVE			OPD
26	M	HEPATITIS A ANTIBODIES (IgM)	POSITIVE			OPD
33	M	HEPATITIS A ANTIBODIES (IgM)	POSITIVE			OPD
19	M	HEPATITIS A ANTIBODIES (IgM)	POSITIVE			OPD
6	M	HEPATITIS A ANTIBODIES (IgM)	POSITIVE			OPD
25	M	HEPATITIS A ANTIBODIES (IgM)	POSITIVE			OPD
19	M	HEPATITIS A ANTIBODIES (IgM)	POSITIVE			OPD
19	M	HEPATITIS A ANTIBODIES (IgM)	POSITIVE			OPD
21	M	HEPATITIS A ANTIBODIES (IgM)	NEGATIVE			OPD
41	M	HEPATITIS A ANTIBODIES (IgM)	NEGATIVE			OPD
22	F	HEPATITIS A ANTIBODIES (IgM)	POSITIVE			OPD
11	M	HEPATITIS A ANTIBODIES (IgM)	NEGATIVE			OPD
15	M	HEPATITIS A ANTIBODIES (IgM)	NEGATIVE			OPD
23	M	HEPATITIS A ANTIBODIES (IgM)	NEGATIVE			OPD
7	M	HEPATITIS A ANTIBODIES (IgM)	POSITIVE			OPD
20	M	HEPATITIS A ANTIBODIES (IgM)	POSITIVE			OPD
45	M	HEPATITIS A ANTIBODIES (IgM)	NEGATIVE			OPD
33	M	HEPATITIS A ANTIBODIES (IgM)	NEGATIVE			OPD
15	M	HEPATITIS A ANTIBODIES (IgM)	NEGATIVE			OPD
20	F	HEPATITIS A ANTIBODIES (IgM)	NEGATIVE			OPD
40	M	HEPATITIS A ANTIBODIES (IgM)	NEGATIVE			OPD
70	F	HEPATITIS A ANTIBODIES (IgM)	NEGATIVE			OPD
72	F	HEPATITIS A ANTIBODIES (IgM)	NEGATIVE			OPD
53	M	HEPATITIS A ANTIBODIES (IgM)	NEGATIVE			OPD
53	M	HEPATITIS A ANTIBODIES (IgM)	NEGATIVE			OPD
28	M	HEPATITIS A ANTIBODIES (IgM)	POSITIVE			OPD
22	M	HEPATITIS A ANTIBODIES (IgM)	POSITIVE			OPD
7	F	HEPATITIS A ANTIBODIES (IgM)	NEGATIVE			OPD
36	M	HEPATITIS A ANTIBODIES (IgM)	NEGATIVE			OPD
24	F	HEPATITIS A ANTIBODIES (IgM)	NEGATIVE			OPD
30	F	HEPATITIS A ANTIBODIES (IgM)	NEGATIVE			OPD
48	F	HEPATITIS A ANTIBODIES (IgM)	NEGATIVE			OPD
23	F	HEPATITIS A ANTIBODIES (IgM)	POSITIVE			OPD
12	F	HEPATITIS A ANTIBODIES (IgM)	POSITIVE			OPD
24	F	HEPATITIS A ANTIBODIES (IgM)	NEGATIVE			OPD
37	F	HEPATITIS A ANTIBODIES (IgM)	NEGATIVE			OPD
46	M	HEPATITIS A ANTIBODIES (IgM)	NEGATIVE			OPD
47	M	HEPATITIS A ANTIBODIES (IgM)	NEGATIVE			OPD
45	M	HEPATITIS A ANTIBODIES (IgM)	NEGATIVE			OPD
90	M	HEPATITIS A ANTIBODIES (IgM)	NEGATIVE			OPD
21	M	HEPATITIS A ANTIBODIES (IgM)	POSITIVE			OPD
35	M	HEPATITIS A ANTIBODIES (IgM)	NEGATIVE			OPD
41	M	HEPATITIS A ANTIBODIES (IgM)	NEGATIVE			OPD
9	M	HEPATITIS A ANTIBODIES (IgM)	POSITIVE			OPD
31	M	HEPATITIS A ANTIBODIES (IgM)	POSITIVE			OPD
17	M	HEPATITIS A ANTIBODIES (IgM)	POSITIVE			OPD
19	F	HEPATITIS A ANTIBODIES (IgM)	NEGATIVE			OPD
27	M	HEPATITIS A ANTIBODIES (IgM)	NEGATIVE			OPD
9	F	HEPATITIS A ANTIBODIES (IgM)	POSITIVE			OPD
29	F	HEPATITIS A ANTIBODIES (IgM)	NEGATIVE			OPD
44	F	HEPATITIS A ANTIBODIES (IgM)	NEGATIVE			OPD
23	F	HEPATITIS A ANTIBODIES (IgM)	POSITIVE			OPD
47	F	HEPATITIS A ANTIBODIES (IgM)	NEGATIVE			OPD
51	M	HEPATITIS A ANTIBODIES (IgM)	NEGATIVE			OPD
33	M	HEPATITIS A ANTIBODIES (IgM)	NEGATIVE			OPD
23	M	HEPATITIS A ANTIBODIES (IgM)	POSITIVE			OPD
6	M	HEPATITIS A ANTIBODIES (IgM)	POSITIVE			OPD
47	M	HEPATITIS A ANTIBODIES (IgM)	NEGATIVE			OPD
42	M	HEPATITIS A ANTIBODIES (IgM)	NEGATIVE			OPD
24	M	HEPATITIS A ANTIBODIES (IgM)	NEGATIVE			OPD
22	M	HEPATITIS A ANTIBODIES (IgM)	NEGATIVE			OPD
31	M	HEPATITIS A ANTIBODIES (IgM)	NEGATIVE			OPD
19	M	HEPATITIS A ANTIBODIES (IgM)	POSITIVE			OPD
7	F	HEPATITIS A ANTIBODIES (IgM)	POSITIVE			OPD
21	M	HEPATITIS A ANTIBODIES (IgM)	POSITIVE			OPD
39	M	HEPATITIS A ANTIBODIES (IgM)	NEGATIVE			OPD
20	M	HEPATITIS A ANTIBODIES (IgM)	POSITIVE			OPD
12	M	HEPATITIS A ANTIBODIES (IgM)	POSITIVE			OPD
20	M	HEPATITIS A ANTIBODIES (IgM)	POSITIVE			OPD
30	M	HEPATITIS A ANTIBODIES (IgM)	NEGATIVE			OPD
29	M	HEPATITIS A ANTIBODIES (IgM)	NEGATIVE			OPD
30	F	HEPATITIS A ANTIBODIES (IgM)	NEGATIVE			OPD
22	M	HEPATITIS A ANTIBODIES (IgM)	POSITIVE			OPD
29	M	HEPATITIS A ANTIBODIES (IgM)	NEGATIVE			OPD
52	F	HEPATITIS A ANTIBODIES (IgM)	NEGATIVE			OPD
32	F	HEPATITIS A ANTIBODIES (IgM)	POSITIVE			OPD
28	F	HEPATITIS A ANTIBODIES (IgM)	NEGATIVE			OPD
56	F	HEPATITIS A ANTIBODIES (IgM)	NEGATIVE			OPD
18	F	HEPATITIS A ANTIBODIES (IgM)	NEGATIVE			OPD
64	F	HEPATITIS A ANTIBODIES (IgM)	NEGATIVE			OPD
24	F	HEPATITIS A ANTIBODIES (IgM)	POSITIVE			OPD
22	F	HEPATITIS A ANTIBODIES (IgM)	NEGATIVE			OPD
42	F	HEPATITIS A ANTIBODIES (IgM)	NEGATIVE			OPD
27	F	HEPATITIS A ANTIBODIES (IgM)	NEGATIVE			OPD
46	M	HEPATITIS A ANTIBODIES (IgM)	NEGATIVE			OPD
59	M	HEPATITIS A ANTIBODIES (IgM)	NEGATIVE			OPD
24	M	HEPATITIS A ANTIBODIES (IgM)	POSITIVE			OPD
30	M	HEPATITIS A ANTIBODIES (IgM)	POSITIVE			OPD
14	M	HEPATITIS A ANTIBODIES (IgM)	POSITIVE			OPD
25	F	HEPATITIS A ANTIBODIES (IgM)	NEGATIVE			OPD
26	F	HEPATITIS A ANTIBODIES (IgM)	NEGATIVE			OPD
19	M	HEPATITIS A ANTIBODIES (IgM)	POSITIVE			OPD
7	M	HEPATITIS A ANTIBODIES (IgM)	NEGATIVE			OPD
32	M	HEPATITIS A ANTIBODIES (IgM)	NEGATIVE			OPD
8	M	HEPATITIS A ANTIBODIES (IgM)	POSITIVE			OPD
24	M	HEPATITIS A ANTIBODIES (IgM)	NEGATIVE			OPD
32	M	HEPATITIS A ANTIBODIES (IgM)	NEGATIVE			OPD
21	M	HEPATITIS A ANTIBODIES (IgM)	POSITIVE			OPD
78	F	HEPATITIS A ANTIBODIES (IgM)	NEGATIVE			OPD
19	M	HEPATITIS A ANTIBODIES (IgM)	POSITIVE			OPD
46	M	HEPATITIS A ANTIBODIES (IgM)	NEGATIVE			OPD
29	M	HEPATITIS A ANTIBODIES (IgM)	NEGATIVE			OPD
32	M	HEPATITIS A ANTIBODIES (IgM)	NEGATIVE			OPD
23	M	HEPATITIS A ANTIBODIES (IgM)	POSITIVE			OPD
10	M	HEPATITIS A ANTIBODIES (IgM)	POSITIVE			OPD
30	M	HEPATITIS A ANTIBODIES (IgM)	POSITIVE			OPD
26	M	HEPATITIS A ANTIBODIES (IgM)	NEGATIVE			OPD
42	M	HEPATITIS A ANTIBODIES (IgM)	NEGATIVE			OPD
40	M	HEPATITIS A ANTIBODIES (IgM)	NEGATIVE			OPD
15	M	HEPATITIS A ANTIBODIES (IgM)	POSITIVE			OPD
14	M	HEPATITIS A ANTIBODIES (IgM)	NEGATIVE			OPD
18	M	HEPATITIS A ANTIBODIES (IgM)	POSITIVE			OPD
13	M	HEPATITIS A ANTIBODIES (IgM)	POSITIVE			OPD
35	M	HEPATITIS A ANTIBODIES (IgM)	NEGATIVE			OPD
22	M	HEPATITIS A ANTIBODIES (IgM)	POSITIVE			OPD
40	M	HEPATITIS A ANTIBODIES (IgM)	NEGATIVE			OPD
47	M	HEPATITIS A ANTIBODIES (IgM)	NEGATIVE			OPD
36	F	HEPATITIS A ANTIBODIES (IgM)	NEGATIVE			OPD
50	M	HEPATITIS A ANTIBODIES (IgM)	NEGATIVE			OPD
28	F	HEPATITIS A ANTIBODIES (IgM)	NEGATIVE			OPD
20	F	HEPATITIS A ANTIBODIES (IgM)	POSITIVE			OPD
39	F	HEPATITIS A ANTIBODIES (IgM)	POSITIVE			OPD
40	F	HEPATITIS A ANTIBODIES (IgM)	NEGATIVE			OPD
36	F	HEPATITIS A ANTIBODIES (IgM)	NEGATIVE			OPD
38	F	HEPATITIS A ANTIBODIES (IgM)	NEGATIVE			OPD
28	F	HEPATITIS A ANTIBODIES (IgM)	NEGATIVE			OPD
24	F	HEPATITIS A ANTIBODIES (IgM)	NEGATIVE			OPD
23	F	HEPATITIS A ANTIBODIES (IgM)	NEGATIVE			OPD
3	F	HEPATITIS A ANTIBODIES (IgM)	NEGATIVE			OPD
6	F	HEPATITIS A ANTIBODIES (IgM)	POSITIVE			OPD
18	F	HEPATITIS A ANTIBODIES (IgM)	POSITIVE			OPD
38	F	HEPATITIS A ANTIBODIES (IgM)	NEGATIVE			OPD
14	M	HEPATITIS A ANTIBODIES (IgM)	NEGATIVE			OPD
6	M	HEPATITIS A ANTIBODIES (IgM)	POSITIVE			OPD
9	M	HEPATITIS A ANTIBODIES (IgM)	NEGATIVE			OPD
42	M	HEPATITIS A ANTIBODIES (IgM)	NEGATIVE			OPD
8	M	HEPATITIS A ANTIBODIES (IgM)	POSITIVE			OPD
33	F	HEPATITIS A ANTIBODIES (IgM)	NEGATIVE			OPD
79	F	HEPATITIS A ANTIBODIES (IgM)	NEGATIVE			OPD
24	F	HEPATITIS A ANTIBODIES (IgM)	NEGATIVE			OPD
30	F	HEPATITIS A ANTIBODIES (IgM)	NEGATIVE			OPD
50	F	HEPATITIS A ANTIBODIES (IgM)	NEGATIVE			OPD
23	F	HEPATITIS A ANTIBODIES (IgM)	NEGATIVE			OPD
23	M	HEPATITIS A ANTIBODIES (IgM)	NEGATIVE			OPD
24	M	HEPATITIS A ANTIBODIES (IgM)	NEGATIVE			OPD
9	M	HEPATITIS A ANTIBODIES (IgM)	POSITIVE			OPD
10	M	HEPATITIS A ANTIBODIES (IgM)	NEGATIVE			OPD
36	M	HEPATITIS A ANTIBODIES (IgM)	NEGATIVE			OPD
5	F	HEPATITIS A ANTIBODIES (IgM)	POSITIVE			OPD
38	M	HEPATITIS A ANTIBODIES (IgM)	NEGATIVE			OPD
32	F	HEPATITIS A ANTIBODIES (IgM)	NEGATIVE			OPD
10	F	HEPATITIS A ANTIBODIES (IgM)	NEGATIVE			OPD
30	F	HEPATITIS A ANTIBODIES (IgM)	NEGATIVE			OPD
4	F	HEPATITIS A ANTIBODIES (IgM)	NEGATIVE			OPD
2	F	HEPATITIS A ANTIBODIES (IgM)	POSITIVE			OPD
39	F	HEPATITIS A ANTIBODIES (IgM)	NEGATIVE			OPD
26	M	HEPATITIS A ANTIBODIES (IgM)	NEGATIVE			OPD
20	M	HEPATITIS A ANTIBODIES (IgM)	POSITIVE			OPD
62	F	HEPATITIS A ANTIBODIES (IgM)	NEGATIVE			OPD
20	F	HEPATITIS A ANTIBODIES (IgM)	POSITIVE			OPD
31	F	HEPATITIS A ANTIBODIES (IgM)	NEGATIVE			OPD
28	F	HEPATITIS A ANTIBODIES (IgM)	NEGATIVE			OPD
4	F	HEPATITIS A ANTIBODIES (IgM)	NEGATIVE			OPD
16	F	HEPATITIS A ANTIBODIES (IgM)	POSITIVE			OPD
16	F	HEPATITIS A ANTIBODIES (IgM)	POSITIVE			OPD
69	M	HEPATITIS A ANTIBODIES (IgM)	NEGATIVE			OPD
22	F	HEPATITIS A ANTIBODIES (IgM)	NEGATIVE			OPD
73	F	HEPATITIS A ANTIBODIES (IgM)	NEGATIVE			OPD
3	F	HEPATITIS A ANTIBODIES (IgM)	NEGATIVE			OPD
32	F	HEPATITIS A ANTIBODIES (IgM)	NEGATIVE			OPD
34	F	HEPATITIS A ANTIBODIES (IgM)	NEGATIVE			OPD
66	F	HEPATITIS A ANTIBODIES (IgM)	NEGATIVE			OPD
14	F	HEPATITIS A ANTIBODIES (IgM)	POSITIVE			OPD
36	F	HEPATITIS A ANTIBODIES (IgM)	NEGATIVE			OPD
45	F	HEPATITIS A ANTIBODIES (IgM)	NEGATIVE			OPD
56	F	HEPATITIS A ANTIBODIES (IgM)	NEGATIVE			OPD
65	F	HEPATITIS A ANTIBODIES (IgM)	NEGATIVE			OPD
35	F	HEPATITIS A ANTIBODIES (IgM)	NEGATIVE			OPD
58	F	HEPATITIS A ANTIBODIES (IgM)	NEGATIVE			OPD
52	F	HEPATITIS A ANTIBODIES (IgM)	POSITIVE			OPD
5	M	HEPATITIS A ANTIBODIES (IgM)	NEGATIVE			OPD
3	M	HEPATITIS A ANTIBODIES (IgM)	POSITIVE			OPD
51	F	HEPATITIS A ANTIBODIES (IgM)	NEGATIVE			OPD
30	M	HEPATITIS A ANTIBODIES (IgM)	NEGATIVE			OPD
35	M	HEPATITIS A ANTIBODIES (IgM)	NEGATIVE			OPD
32	M	HEPATITIS A ANTIBODIES (IgM)	NEGATIVE			OPD
15	M	HEPATITIS A ANTIBODIES (IgM)	NEGATIVE			OPD
37	M	HEPATITIS A ANTIBODIES (IgM)	NEGATIVE			OPD
29	M	HEPATITIS A ANTIBODIES (IgM)	NEGATIVE			OPD
33	M	HEPATITIS A ANTIBODIES (IgM)	NEGATIVE			OPD
18	M	HEPATITIS A ANTIBODIES (IgM)	NEGATIVE			OPD
30	F	HEPATITIS A ANTIBODIES (IgM)	NEGATIVE			OPD
14	F	HEPATITIS A ANTIBODIES (IgM)	POSITIVE			OPD
13	F	HEPATITIS A ANTIBODIES (IgM)	POSITIVE			OPD
15	M	HEPATITIS A ANTIBODIES (IgM)	POSITIVE			OPD
40	M	HEPATITIS A ANTIBODIES (IgM)	NEGATIVE			OPD
72	M	HEPATITIS A ANTIBODIES (IgM)	NEGATIVE			OPD
70	M	HEPATITIS A ANTIBODIES (IgM)	NEGATIVE			OPD
68	M	HEPATITIS A ANTIBODIES (IgM)	NEGATIVE			OPD
34	M	HEPATITIS A ANTIBODIES (IgM)	NEGATIVE			OPD
10	M	HEPATITIS A ANTIBODIES (IgM)	POSITIVE			OPD
30	M	HEPATITIS A ANTIBODIES (IgM)	NEGATIVE			OPD
27	M	HEPATITIS A ANTIBODIES (IgM)	NEGATIVE			OPD
30	M	HEPATITIS A ANTIBODIES (IgM)	NEGATIVE			OPD
25	F	HEPATITIS A ANTIBODIES (IgM)	NEGATIVE			OPD
36	M	HEPATITIS A ANTIBODIES (IgM)	NEGATIVE			OPD
6	M	HEPATITIS A ANTIBODIES (IgM)	POSITIVE			OPD
16	M	HEPATITIS A ANTIBODIES (IgM)	NEGATIVE			OPD
1	M	HEPATITIS A ANTIBODIES (IgM)	NEGATIVE			OPD
40	M	HEPATITIS A ANTIBODIES (IgM)	NEGATIVE			OPD
30	M	HEPATITIS A ANTIBODIES (IgM)	NEGATIVE			OPD
38	M	HEPATITIS A ANTIBODIES (IgM)	NEGATIVE			OPD
33	M	HEPATITIS A ANTIBODIES (IgM)	NEGATIVE			OPD
40	M	HEPATITIS A ANTIBODIES (IgM)	NEGATIVE			OPD
26	M	HEPATITIS A ANTIBODIES (IgM)	NEGATIVE			OPD
[truncated: 1,797 more rows]

## Sheet: Rubella
AGE	SEX	RESULT	PAT_TYPE
19	F	EQUIVOCAL	OPD
38	F	EQUIVOCAL	OPD
34	F	EQUIVOCAL	OPD
32	F	EQUIVOCAL	OPD
29	F	EQUIVOCAL	OPD
29	F	EQUIVOCAL	OPD
1	M	EQUIVOCAL	OPD
7	M	EQUIVOCAL	OPD
22	F	EQUIVOCAL	OPD
27	F	EQUIVOCAL	OPD
37	F	EQUIVOCAL	OPD
51	F	EQUIVOCAL	OPD
32	F	EQUIVOCAL	OPD
38	F	EQUIVOCAL	OPD
32	F	EQUIVOCAL	OPD
36	F	EQUIVOCAL	OPD
23	F	EQUIVOCAL	OPD
18	F	EQUIVOCAL	OPD
37	F	EQUIVOCAL	OPD
31	F	NEGATIVE	OPD
30	F	NEGATIVE	OPD
31	F	NEGATIVE	OPD
29	F	NEGATIVE	OPD
31	F	NEGATIVE	OPD
32	F	NEGATIVE	OPD
28	F	NEGATIVE	OPD
29	F	NEGATIVE	OPD
32	F	NEGATIVE	OPD
36	F	NEGATIVE	OPD
33	F	NEGATIVE	OPD
33	F	NEGATIVE	OPD
27	F	NEGATIVE	OPD
33	F	NEGATIVE	OPD
41	F	NEGATIVE	OPD
39	F	NEGATIVE	OPD
29	F	NEGATIVE	OPD
38	F	NEGATIVE	OPD
30	F	NEGATIVE	OPD
33	F	NEGATIVE	OPD
1	M	NEGATIVE	OPD
33	F	NEGATIVE	OPD
34	F	NEGATIVE	OPD
29	F	NEGATIVE	OPD
37	F	NEGATIVE	OPD
27	F	NEGATIVE	OPD
34	F	NEGATIVE	OPD
59	M	NEGATIVE	OPD
34	F	NEGATIVE	OPD
37	F	NEGATIVE	OPD
29	F	NEGATIVE	OPD
41	F	NEGATIVE	OPD
33	F	NEGATIVE	OPD
25	F	NEGATIVE	OPD
36	F	NEGATIVE	OPD
40	F	NEGATIVE	OPD
30	F	NEGATIVE	OPD
31	F	NEGATIVE	OPD
28	F	NEGATIVE	OPD
34	F	NEGATIVE	OPD
18	F	NEGATIVE	OPD
39	F	NEGATIVE	OPD
32	F	NEGATIVE	OPD
29	F	NEGATIVE	OPD
31	F	NEGATIVE	OPD
30	F	NEGATIVE	OPD
32	F	NEGATIVE	OPD
28	F	NEGATIVE	OPD
30	M	NEGATIVE	OPD
35	F	NEGATIVE	OPD
27	F	NEGATIVE	OPD
29	F	NEGATIVE	OPD
40	F	NEGATIVE	OPD
32	F	NEGATIVE	OPD
31	F	NEGATIVE	OPD
34	M	NEGATIVE	OPD
40	F	NEGATIVE	OPD
30	F	NEGATIVE	OPD
31	F	NEGATIVE	OPD
33	F	NEGATIVE	OPD
34	F	NEGATIVE	OPD
36	F	NEGATIVE	OPD
35	F	NEGATIVE	OPD
33	F	NEGATIVE	OPD
38	F	NEGATIVE	OPD
31	F	NEGATIVE	OPD
43	F	NEGATIVE	OPD
33	F	NEGATIVE	OPD
39	F	NEGATIVE	OPD
30	F	NEGATIVE	OPD
32	F	NEGATIVE	OPD
29	F	NEGATIVE	OPD
33	F	NEGATIVE	OPD
33	F	NEGATIVE	OPD
32	F	NEGATIVE	OPD
31	F	NEGATIVE	OPD
27	F	NEGATIVE	OPD
45	F	NEGATIVE	OPD
42	F	NEGATIVE	OPD
35	F	NEGATIVE	OPD
30	F	NEGATIVE	OPD
33	F	NEGATIVE	OPD
41	F	NEGATIVE	OPD
24	F	NEGATIVE	OPD
26	F	NEGATIVE	OPD
36	F	NEGATIVE	OPD
42	F	NEGATIVE	OPD
29	F	NEGATIVE	OPD
27	F	NEGATIVE	OPD
34	F	NEGATIVE	OPD
27	F	NEGATIVE	OPD
26	F	NEGATIVE	OPD
26	F	NEGATIVE	OPD
39	F	NEGATIVE	OPD
24	F	NEGATIVE	OPD
32	F	NEGATIVE	OPD
23	F	NEGATIVE	OPD
35	F	NEGATIVE	OPD
20	F	NEGATIVE	OPD
22	F	NEGATIVE	OPD
30	F	NEGATIVE	OPD
36	F	NEGATIVE	OPD
35	M	NEGATIVE	OPD
31	F	NEGATIVE	OPD
39	F	NEGATIVE	OPD
34	F	NEGATIVE	OPD
29	F	NEGATIVE	OPD
27	F	NEGATIVE	OPD
30	F	NEGATIVE	OPD
27	F	NEGATIVE	OPD
24	F	NEGATIVE	OPD
43	F	NEGATIVE	OPD
30	F	NEGATIVE	OPD
29	F	NEGATIVE	OPD
30	F	NEGATIVE	OPD
30	F	NEGATIVE	OPD
41	F	NEGATIVE	OPD
41	F	NEGATIVE	OPD
22	F	NEGATIVE	OPD
33	F	NEGATIVE	OPD
25	F	NEGATIVE	OPD
28	F	NEGATIVE	OPD
33	F	NEGATIVE	OPD
32	F	NEGATIVE	OPD
30	F	NEGATIVE	OPD
30	F	NEGATIVE	OPD
30	F	NEGATIVE	OPD
27	F	NEGATIVE	OPD
33	F	NEGATIVE	OPD
26	F	NEGATIVE	OPD
37	F	NEGATIVE	OPD
30	F	NEGATIVE	OPD
28	F	NEGATIVE	OPD
31	F	NEGATIVE	OPD
32	F	NEGATIVE	OPD
36	F	NEGATIVE	OPD
34	F	NEGATIVE	OPD
23	F	NEGATIVE	OPD
33	F	NEGATIVE	OPD
29	F	NEGATIVE	OPD
29	F	NEGATIVE	OPD
25	F	NEGATIVE	OPD
25	F	NEGATIVE	OPD
28	F	NEGATIVE	OPD
32	F	NEGATIVE	OPD
33	F	NEGATIVE	OPD
33	F	NEGATIVE	OPD
26	F	NEGATIVE	OPD
34	F	NEGATIVE	OPD
30	F	NEGATIVE	OPD
26	F	NEGATIVE	OPD
33	F	NEGATIVE	OPD
33	F	NEGATIVE	OPD
38	F	NEGATIVE	OPD
22	F	NEGATIVE	OPD
25	F	NEGATIVE	OPD
38	F	NEGATIVE	OPD
36	F	NEGATIVE	OPD
26	F	NEGATIVE	OPD
30	F	NEGATIVE	OPD
36	F	NEGATIVE	OPD
31	F	NEGATIVE	OPD
36	F	NEGATIVE	OPD
12	M	NEGATIVE	OPD
3	M	NEGATIVE	OPD
20	F	NEGATIVE	OPD
24	F	NEGATIVE	OPD
29	F	NEGATIVE	OPD
34	F	NEGATIVE	OPD
30	F	NEGATIVE	OPD
29	F	NEGATIVE	OPD
32	F	NEGATIVE	OPD
32	M	NEGATIVE	OPD
30	F	NEGATIVE	OPD
26	F	NEGATIVE	OPD
29	F	NEGATIVE	OPD
32	F	NEGATIVE	OPD
34	F	NEGATIVE	OPD
25	F	NEGATIVE	OPD
38	F	NEGATIVE	OPD
37	F	NEGATIVE	OPD
27	F	NEGATIVE	OPD
31	F	NEGATIVE	OPD
38	F	NEGATIVE	OPD
36	F	NEGATIVE	OPD
25	F	NEGATIVE	OPD
29	F	NEGATIVE	OPD
24	F	NEGATIVE	OPD
30	F	NEGATIVE	OPD
25	F	NEGATIVE	OPD
34	F	NEGATIVE	OPD
28	F	NEGATIVE	OPD
31	F	NEGATIVE	OPD
26	F	NEGATIVE	OPD
27	F	NEGATIVE	OPD
28	F	NEGATIVE	OPD
33	F	NEGATIVE	OPD
32	F	NEGATIVE	OPD
36	F	NEGATIVE	OPD
32	F	NEGATIVE	OPD
25	F	NEGATIVE	OPD
36	F	NEGATIVE	OPD
34	F	NEGATIVE	OPD
25	F	NEGATIVE	OPD
32	F	NEGATIVE	OPD
32	F	NEGATIVE	OPD
35	F	NEGATIVE	OPD
33	F	NEGATIVE	OPD
29	F	NEGATIVE	OPD
28	F	NEGATIVE	OPD
30	F	NEGATIVE	OPD
30	F	NEGATIVE	OPD
28	F	NEGATIVE	OPD
31	F	NEGATIVE	OPD
32	F	NEGATIVE	OPD
24	F	NEGATIVE	OPD
32	F	NEGATIVE	OPD
29	F	NEGATIVE	OPD
31	F	NEGATIVE	OPD
32	F	NEGATIVE	OPD
34	F	NEGATIVE	OPD
34	F	NEGATIVE	OPD
31	F	NEGATIVE	OPD
3	M	NEGATIVE	OPD
25	F	NEGATIVE	OPD
29	F	NEGATIVE	OPD
28	F	NEGATIVE	OPD
27	M	NEGATIVE	OPD
44	F	NEGATIVE	OPD
4	F	NEGATIVE	OPD
1	M	NEGATIVE	OPD
29	F	NEGATIVE	OPD
26	F	NEGATIVE	OPD
30	F	NEGATIVE	OPD
33	F	NEGATIVE	OPD
32	F	NEGATIVE	OPD
25	F	NEGATIVE	OPD
32	F	NEGATIVE	OPD
26	F	NEGATIVE	OPD
19	F	NEGATIVE	OPD
29	F	NEGATIVE	OPD
34	F	NEGATIVE	OPD
28	F	NEGATIVE	OPD
32	F	NEGATIVE	OPD
34	F	NEGATIVE	OPD
28	F	NEGATIVE	OPD
29	F	NEGATIVE	OPD
39	F	NEGATIVE	OPD
20	F	NEGATIVE	OPD
35	F	NEGATIVE	OPD
31	F	NEGATIVE	OPD
37	F	NEGATIVE	OPD
26	F	NEGATIVE	OPD
34	F	NEGATIVE	OPD
26	F	NEGATIVE	OPD
24	F	NEGATIVE	OPD
19	F	NEGATIVE	OPD
33	F	NEGATIVE	OPD
23	F	NEGATIVE	OPD
31	F	POSITIVE	OPD
26	F	POSITIVE	OPD
29	F	POSITIVE	OPD
30	F	POSITIVE	OPD
32	F	POSITIVE	OPD
35	F	POSITIVE	OPD
31	F	POSITIVE	OPD
37	F	POSITIVE	OPD
34	F	POSITIVE	OPD
31	F	POSITIVE	OPD
30	F	POSITIVE	OPD
34	F	POSITIVE	OPD
29	F	POSITIVE	OPD
29	F	POSITIVE	OPD
36	F	POSITIVE	OPD
31	F	POSITIVE	OPD
33	F	POSITIVE	OPD
38	F	POSITIVE	OPD
30	F	POSITIVE	OPD
29	F	POSITIVE	OPD
29	F	POSITIVE	OPD
31	F	POSITIVE	OPD
24	F	POSITIVE	OPD
28	F	POSITIVE	OPD
29	F	POSITIVE	OPD
33	F	POSITIVE	OPD
31	F	POSITIVE	OPD
29	F	POSITIVE	OPD
39	F	POSITIVE	OPD
30	F	POSITIVE	OPD
30	F	POSITIVE	OPD
26	F	POSITIVE	OPD
12	M	POSITIVE	OPD
31	F	POSITIVE	OPD
35	F	POSITIVE	OPD
38	F	POSITIVE	OPD
31	F	POSITIVE	OPD
34	F	POSITIVE	OPD
29	F	POSITIVE	OPD
35	F	POSITIVE	OPD
31	F	POSITIVE	OPD
33	F	POSITIVE	OPD
29	F	POSITIVE	OPD
29	F	POSITIVE	OPD
23	M	POSITIVE	OPD
41	F	POSITIVE	OPD
33	F	POSITIVE	OPD
38	F	POSITIVE	OPD
24	F	POSITIVE	OPD
36	M	POSITIVE	OPD
31	F	POSITIVE	OPD
39	F	POSITIVE	OPD
32	F	POSITIVE	OPD
25	F	POSITIVE	OPD
30	F	POSITIVE	OPD
28	F	POSITIVE	OPD
39	F	POSITIVE	OPD
39	F	POSITIVE	OPD
42	F	POSITIVE	OPD
32	F	POSITIVE	OPD
24	F	POSITIVE	OPD
30	F	POSITIVE	OPD
28	F	POSITIVE	OPD
30	F	POSITIVE	OPD
25	F	POSITIVE	OPD
30	F	POSITIVE	OPD
36	F	POSITIVE	OPD
34	F	POSITIVE	OPD
31	F	POSITIVE	OPD
40	F	POSITIVE	OPD
36	F	POSITIVE	OPD
26	F	POSITIVE	OPD
35	F	POSITIVE	OPD
31	F	POSITIVE	OPD
32	F	POSITIVE	OPD
28	F	POSITIVE	OPD
35	F	POSITIVE	OPD
32	F	POSITIVE	OPD
36	F	POSITIVE	OPD
30	F	POSITIVE	OPD
27	F	POSITIVE	OPD
31	F	POSITIVE	OPD
19	F	POSITIVE	OPD
34	F	POSITIVE	OPD
22	F	POSITIVE	OPD
37	F	POSITIVE	OPD
24	F	POSITIVE	OPD
25	F	POSITIVE	OPD
29	F	POSITIVE	OPD
25	F	POSITIVE	OPD
24	F	POSITIVE	OPD
6	M	POSITIVE	OPD
30	F	POSITIVE	OPD
30	F	POSITIVE	OPD
28	F	POSITIVE	OPD
5	M	POSITIVE	OPD
35	F	POSITIVE	OPD
21	F	POSITIVE	OPD
33	F	POSITIVE	OPD
36	F	POSITIVE	OPD
40	F	POSITIVE	OPD
43	F	POSITIVE	OPD
35	F	POSITIVE	OPD
28	F	POSITIVE	OPD
30	F	POSITIVE	OPD
31	M	POSITIVE	OPD
31	F	POSITIVE	OPD
39	F	POSITIVE	OPD
30	F	POSITIVE	OPD
39	F	POSITIVE	OPD
40	F	POSITIVE	OPD
31	F	POSITIVE	OPD
27	F	POSITIVE	OPD
26	F	POSITIVE	OPD
37	F	POSITIVE	OPD
27	F	POSITIVE	OPD
28	F	POSITIVE	OPD
33	F	POSITIVE	OPD
29	F	POSITIVE	OPD
36	F	POSITIVE	OPD
36	F	POSITIVE	OPD
29	F	POSITIVE	OPD
33	F	POSITIVE	OPD
23	F	POSITIVE	OPD
34	F	POSITIVE	OPD
36	F	POSITIVE	OPD
42	F	POSITIVE	OPD
30	F	POSITIVE	OPD
33	F	POSITIVE	OPD
34	F	POSITIVE	OPD
34	F	POSITIVE	OPD
31	F	POSITIVE	OPD
34	F	POSITIVE	OPD
27	F	POSITIVE	OPD
31	F	POSITIVE	OPD
35	F	POSITIVE	OPD
36	F	POSITIVE	OPD
29	F	POSITIVE	OPD
40	F	POSITIVE	OPD
39	F	POSITIVE	OPD
32	F	POSITIVE	OPD
31	F	POSITIVE	OPD
28	F	POSITIVE	OPD
31	F	POSITIVE	OPD
34	F	POSITIVE	OPD
29	F	POSITIVE	OPD
37	F	POSITIVE	OPD
20	F	POSITIVE	OPD
26	F	POSITIVE	OPD
35	F	POSITIVE	OPD
40	F	POSITIVE	OPD
27	F	POSITIVE	OPD
38	F	POSITIVE	OPD
23	F	POSITIVE	OPD
36	F	POSITIVE	OPD
24	F	POSITIVE	OPD
28	F	POSITIVE	OPD
29	F	POSITIVE	OPD
25	F	POSITIVE	OPD
32	F	POSITIVE	OPD
18	M	POSITIVE	OPD
34	F	POSITIVE	OPD
24	F	POSITIVE	OPD
31	F	POSITIVE	OPD
29	F	POSITIVE	OPD
27	F	POSITIVE	OPD
23	F	POSITIVE	OPD
28	F	POSITIVE	OPD
35	F	POSITIVE	OPD
33	F	POSITIVE	OPD
28	F	POSITIVE	OPD
35	F	POSITIVE	OPD
31	F	POSITIVE	OPD
34	F	POSITIVE	OPD
31	F	POSITIVE	OPD
33	F	POSITIVE	OPD
25	F	POSITIVE	OPD
31	F	POSITIVE	OPD
32	F	POSITIVE	OPD
33	F	POSITIVE	OPD
34	F	POSITIVE	OPD
29	F	POSITIVE	OPD
28	F	POSITIVE	OPD
32	F	POSITIVE	OPD
33	F	POSITIVE	OPD
29	F	POSITIVE	OPD
41	F	POSITIVE	OPD
36	F	POSITIVE	OPD
23	M	POSITIVE	OPD
37	F	POSITIVE	OPD
27	F	POSITIVE	OPD
26	F	POSITIVE	OPD
27	F	POSITIVE	OPD
33	F	POSITIVE	OPD
40	F	POSITIVE	OPD
31	F	POSITIVE	OPD
35	F	POSITIVE	OPD
22	F	POSITIVE	OPD
32	F	POSITIVE	OPD
27	F	POSITIVE	OPD
28	F	POSITIVE	OPD
40	F	POSITIVE	OPD
38	F	POSITIVE	OPD
29	F	POSITIVE	OPD
32	F	POSITIVE	OPD
32	F	POSITIVE	OPD
35	F	POSITIVE	OPD
28	F	POSITIVE	OPD
35	F	POSITIVE	OPD
34	F	POSITIVE	OPD
33	F	POSITIVE	OPD
28	F	POSITIVE	OPD
36	F	POSITIVE	OPD
33	F	POSITIVE	OPD
34	F	POSITIVE	OPD
32	F	POSITIVE	OPD
38	F	POSITIVE	OPD
35	F	POSITIVE	OPD
31	F	POSITIVE	OPD
34	F	POSITIVE	OPD
33	F	POSITIVE	OPD
32	F	POSITIVE	OPD
35	F	POSITIVE	OPD
36	F	POSITIVE	OPD
33	F	POSITIVE	OPD
26	F	POSITIVE	OPD
30	F	POSITIVE	OPD
28	F	POSITIVE	OPD
29	F	POSITIVE	OPD
24	F	POSITIVE	OPD
31	F	POSITIVE	OPD
34	F	POSITIVE	OPD
38	F	POSITIVE	OPD
31	F	POSITIVE	OPD
39	F	POSITIVE	OPD
38	F	POSITIVE	OPD
35	F	POSITIVE	OPD
33	F	POSITIVE	OPD
23	F	POSITIVE	OPD
38	F	POSITIVE	OPD
33	F	POSITIVE	OPD
32	F	POSITIVE	OPD
32	F	POSITIVE	OPD
33	F	POSITIVE	OPD
27	F	POSITIVE	OPD
29	F	POSITIVE	OPD
32	F	POSITIVE	OPD
23	F	POSITIVE	OPD
28	F	POSITIVE	OPD
29	F	POSITIVE	OPD
29	F	POSITIVE	OPD
23	F	POSITIVE	OPD
29	F	POSITIVE	OPD
5	F	POSITIVE	OPD
30	F	POSITIVE	OPD
31	F	POSITIVE	OPD
27	F	POSITIVE	OPD
31	F	POSITIVE	OPD
29	F	POSITIVE	OPD
26	F	POSITIVE	OPD
38	F	POSITIVE	OPD
32	F	POSITIVE	OPD
23	F	POSITIVE	OPD
30	F	POSITIVE	OPD
35	F	POSITIVE	OPD
26	F	POSITIVE	OPD
35	F	POSITIVE	OPD
24	F	POSITIVE	OPD
21	F	POSITIVE	OPD
38	F	POSITIVE	OPD
37	F	POSITIVE	OPD
40	F	POSITIVE	OPD
30	F	POSITIVE	OPD
29	F	POSITIVE	OPD
13	M	POSITIVE	OPD
24	F	POSITIVE	OPD
27	F	POSITIVE	OPD
29	F	POSITIVE	OPD
26	F	POSITIVE	OPD
36	F	POSITIVE	OPD
32	F	POSITIVE	OPD
37	F	POSITIVE	OPD
27	F	POSITIVE	OPD
29	F	POSITIVE	OPD
32	F	POSITIVE	OPD
27	F	POSITIVE	OPD
27	F	POSITIVE	OPD
28	F	POSITIVE	OPD
29	F	POSITIVE	OPD
48	F	POSITIVE	OPD
26	F	POSITIVE	OPD
32	F	POSITIVE	OPD
29	F	POSITIVE	OPD
21	F	POSITIVE	OPD
33	F	POSITIVE	OPD
27	F	POSITIVE	OPD
31	F	POSITIVE	OPD
39	F	POSITIVE	OPD
35	F	POSITIVE	OPD
37	F	POSITIVE	OPD
28	F	POSITIVE	OPD
31	F	POSITIVE	OPD
25	F	POSITIVE	OPD
39	F	POSITIVE	OPD
38	F	POSITIVE	OPD
30	F	POSITIVE	OPD
30	F	POSITIVE	OPD
26	F	POSITIVE	OPD
32	F	POSITIVE	OPD
31	F	POSITIVE	OPD
36	F	POSITIVE	OPD
35	F	POSITIVE	OPD
36	F	POSITIVE	OPD
26	F	POSITIVE	OPD
28	F	POSITIVE	OPD
34	F	POSITIVE	OPD
43	F	POSITIVE	OPD
28	F	POSITIVE	OPD
22	F	POSITIVE	OPD
31	F	POSITIVE	OPD
37	F	POSITIVE	OPD
30	F	POSITIVE	OPD
24	F	POSITIVE	OPD
40	F	POSITIVE	OPD
34	F	POSITIVE	OPD
26	F	POSITIVE	OPD
31	F	POSITIVE	OPD
48	M	POSITIVE	OPD
30	F	POSITIVE	OPD
43	F	POSITIVE	OPD
29	F	POSITIVE	OPD
48	F	POSITIVE	OPD
25	F	POSITIVE	OPD
31	F	POSITIVE	OPD
32	F	POSITIVE	OPD
27	F	POSITIVE	OPD
26	F	POSITIVE	OPD
28	F	POSITIVE	OPD
29	F	POSITIVE	OPD
27	F	POSITIVE	OPD
29	F	POSITIVE	OPD
34	F	POSITIVE	OPD
32	F	POSITIVE	OPD
33	F	POSITIVE	OPD
26	F	POSITIVE	OPD
37	F	POSITIVE	OPD
30	F	POSITIVE	OPD
37	F	POSITIVE	OPD
38	F	POSITIVE	OPD
26	F	POSITIVE	OPD
36	F	POSITIVE	OPD
33	F	POSITIVE	OPD
35	F	POSITIVE	OPD
36	F	POSITIVE	OPD
38	F	POSITIVE	OPD
35	F	POSITIVE	OPD
33	F	POSITIVE	OPD
31	F	POSITIVE	OPD
29	F	POSITIVE	OPD
34	F	POSITIVE	OPD
32	F	POSITIVE	OPD
34	F	POSITIVE	OPD
28	F	POSITIVE	OPD
42	F	POSITIVE	OPD
32	F	POSITIVE	OPD
30	F	POSITIVE	OPD
30	F	POSITIVE	OPD
29	F	POSITIVE	OPD
29	F	POSITIVE	OPD
33	F	POSITIVE	OPD
33	F	POSITIVE	OPD
33	F	POSITIVE	OPD
31	F	POSITIVE	OPD
30	F	POSITIVE	OPD
35	F	POSITIVE	OPD
26	F	POSITIVE	OPD
34	F	POSITIVE	OPD
27	F	POSITIVE	OPD
31	F	POSITIVE	OPD
31	F	POSITIVE	OPD
34	F	POSITIVE	OPD
30	F	POSITIVE	OPD
32	M	POSITIVE	OPD
36	F	POSITIVE	OPD
30	F	POSITIVE	OPD
31	F	POSITIVE	OPD
26	F	POSITIVE	OPD
31	F	POSITIVE	OPD
37	F	POSITIVE	OPD
38	F	POSITIVE	OPD
21	F	POSITIVE	OPD
26	F	POSITIVE	OPD
33	F	POSITIVE	OPD
30	F	POSITIVE	OPD
25	F	POSITIVE	OPD
33	F	POSITIVE	OPD
40	F	POSITIVE	OPD
26	F	POSITIVE	OPD
42	F	POSITIVE	OPD
37	F	POSITIVE	OPD
36	F	POSITIVE	OPD
34	F	POSITIVE	OPD
22	F	POSITIVE	OPD
29	F	POSITIVE	OPD
26	F	POSITIVE	OPD
28	F	POSITIVE	OPD
23	F	POSITIVE	OPD
28	F	POSITIVE	OPD
28	F	POSITIVE	OPD
30	F	POSITIVE	OPD
29	F	POSITIVE	OPD
33	F	POSITIVE	OPD
28	F	POSITIVE	OPD
38	F	POSITIVE	OPD
7	F	POSITIVE	OPD
29	F	POSITIVE	OPD
23	F	POSITIVE	OPD
33	F	POSITIVE	OPD
32	F	POSITIVE	OPD
26	F	POSITIVE	OPD
35	F	POSITIVE	OPD
29	F	POSITIVE	OPD
33	F	POSITIVE	OPD
33	F	POSITIVE	OPD
34	F	POSITIVE	OPD
40	F	POSITIVE	OPD
34	F	POSITIVE	OPD
46	F	POSITIVE	OPD
33	F	POSITIVE	OPD
34	F	POSITIVE	OPD
28	F	POSITIVE	OPD
31	F	POSITIVE	OPD
25	F	POSITIVE	OPD
24	F	POSITIVE	OPD
32	F	POSITIVE	OPD
31	F	POSITIVE	OPD
33	F	POSITIVE	OPD
42	F	POSITIVE	OPD
40	F	POSITIVE	OPD
34	F	POSITIVE	OPD
32	F	POSITIVE	OPD
33	F	POSITIVE	OPD
24	F	POSITIVE	OPD
32	F	POSITIVE	OPD
30	F	POSITIVE	OPD
26	F	POSITIVE	OPD
32	F	POSITIVE	OPD
37	F	POSITIVE	OPD
39	F	POSITIVE	OPD
33	F	POSITIVE	OPD
22	F	POSITIVE	OPD
39	F	POSITIVE	OPD
38	F	POSITIVE	OPD
31	F	POSITIVE	OPD
41	F	POSITIVE	OPD
38	F	POSITIVE	OPD
38	F	POSITIVE	OPD
36	F	POSITIVE	OPD
32	F	POSITIVE	OPD
29	F	POSITIVE	OPD
23	F	POSITIVE	OPD
28	F	POSITIVE	OPD
32	F	POSITIVE	OPD
30	F	POSITIVE	OPD
30	F	POSITIVE	OPD
18	F	POSITIVE	OPD
32	F	POSITIVE	OPD
35	F	POSITIVE	OPD
31	F	POSITIVE	OPD
32	F	POSITIVE	OPD
29	F	POSITIVE	OPD
37	F	POSITIVE	OPD
24	F	POSITIVE	OPD
30	F	POSITIVE	OPD
32	F	POSITIVE	OPD
7	M	POSITIVE	OPD
8	M	POSITIVE	OPD
37	F	POSITIVE	OPD
34	F	POSITIVE	OPD
29	F	POSITIVE	OPD
32	F	POSITIVE	OPD
29	F	POSITIVE	OPD
42	F	POSITIVE	OPD
23	F	POSITIVE	OPD
29	F	POSITIVE	OPD
33	F	POSITIVE	OPD
41	F	POSITIVE	OPD
43	M	POSITIVE	OPD
31	F	POSITIVE	OPD
32	F	POSITIVE	OPD
35	F	POSITIVE	OPD
31	F	POSITIVE	OPD
32	F	POSITIVE	OPD
31	F	POSITIVE	OPD
41	F	POSITIVE	OPD
28	F	POSITIVE	OPD
31	F	POSITIVE	OPD
33	F	POSITIVE	OPD
32	F	POSITIVE	OPD
32	F	POSITIVE	OPD
36	F	POSITIVE	OPD
20	F	POSITIVE	OPD
33	F	POSITIVE	OPD
31	F	POSITIVE	OPD
34	F	POSITIVE	OPD
29	F	POSITIVE	OPD
35	M	POSITIVE	OPD
29	F	POSITIVE	OPD
34	F	POSITIVE	OPD
32	F	POSITIVE	OPD
26	F	POSITIVE	OPD
33	F	POSITIVE	OPD
33	F	POSITIVE	OPD
33	F	POSITIVE	OPD
45	F	POSITIVE	OPD
37	F	POSITIVE	OPD
27	F	POSITIVE	OPD
34	F	POSITIVE	OPD
27	F	POSITIVE	OPD
34	F	POSITIVE	OPD
27	F	POSITIVE	OPD
30	F	POSITIVE	OPD
39	F	POSITIVE	OPD
33	F	POSITIVE	OPD
37	F	POSITIVE	OPD
31	F	POSITIVE	OPD
27	F	POSITIVE	OPD
38	F	POSITIVE	OPD
30	F	POSITIVE	OPD
42	F	POSITIVE	OPD
32	F	POSITIVE	OPD
31	F	POSITIVE	OPD
23	F	POSITIVE	OPD
38	F	POSITIVE	OPD
25	F	POSITIVE	OPD
33	F	POSITIVE	OPD
31	F	POSITIVE	OPD
31	F	POSITIVE	OPD
30	F	POSITIVE	OPD
35	F	POSITIVE	OPD
27	F	POSITIVE	OPD
28	F	POSITIVE	OPD
28	F	POSITIVE	OPD
30	F	POSITIVE	OPD
38	F	POSITIVE	OPD
30	F	POSITIVE	OPD
30	F	POSITIVE	OPD
37	F	POSITIVE	OPD
32	F	POSITIVE	OPD
31	F	POSITIVE	OPD
34	F	POSITIVE	OPD
31	F	POSITIVE	OPD
33	F	POSITIVE	OPD
31	F	POSITIVE	OPD
26	F	POSITIVE	OPD
40	F	POSITIVE	OPD
31	F	POSITIVE	OPD
36	F	POSITIVE	OPD
33	F	POSITIVE	OPD
30	F	POSITIVE	OPD
37	F	POSITIVE	OPD
27	F	POSITIVE	OPD
40	F	POSITIVE	OPD
41	F	POSITIVE	OPD
30	F	POSITIVE	OPD
34	F	POSITIVE	OPD
30	F	POSITIVE	OPD
39	F	POSITIVE	OPD
32	F	POSITIVE	OPD
32	F	POSITIVE	OPD
22	F	POSITIVE	OPD
34	F	POSITIVE	OPD
31	F	POSITIVE	OPD
34	F	POSITIVE	OPD
39	F	POSITIVE	OPD
32	F	POSITIVE	OPD
36	F	POSITIVE	OPD
38	F	POSITIVE	OPD
34	F	POSITIVE	OPD
33	F	POSITIVE	OPD
27	F	POSITIVE	OPD
47	F	POSITIVE	OPD
31	F	POSITIVE	OPD
38	F	POSITIVE	OPD
37	F	POSITIVE	OPD
33	F	POSITIVE	OPD
27	F	POSITIVE	OPD
32	F	POSITIVE	OPD
36	F	POSITIVE	OPD
27	F	POSITIVE	OPD
35	F	POSITIVE	OPD
29	F	POSITIVE	OPD
34	F	POSITIVE	OPD
32	F	POSITIVE	OPD
40	F	POSITIVE	OPD
40	F	POSITIVE	OPD
32	M	POSITIVE	OPD
34	F	POSITIVE	OPD
36	F	POSITIVE	OPD
1	F	POSITIVE	OPD
32	F	POSITIVE	OPD
40	F	POSITIVE	OPD
30	F	POSITIVE	OPD
28	F	POSITIVE	OPD
25	F	POSITIVE	OPD
24	F	POSITIVE	OPD
40	F	POSITIVE	OPD
43	F	POSITIVE	OPD
34	F	POSITIVE	OPD
25	F	POSITIVE	OPD
29	F	POSITIVE	OPD
27	F	POSITIVE	OPD
25	F	POSITIVE	OPD
36	F	POSITIVE	OPD
29	F	POSITIVE	OPD
24	F	POSITIVE	OPD
30	F	POSITIVE	OPD
29	F	POSITIVE	OPD
33	F	POSITIVE	OPD
37	F	POSITIVE	OPD
40	F	POSITIVE	OPD
33	F	POSITIVE	OPD
25	F	POSITIVE	OPD
27	F	POSITIVE	OPD
36	F	POSITIVE	OPD
39	F	POSITIVE	OPD
39	F	POSITIVE	OPD
34	F	POSITIVE	OPD
33	F	POSITIVE	OPD
20	F	POSITIVE	OPD
26	F	POSITIVE	OPD
36	F	POSITIVE	OPD
35	F	POSITIVE	OPD
33	F	POSITIVE	OPD
30	F	POSITIVE	OPD
36	F	POSITIVE	OPD
27	F	POSITIVE	OPD
27	F	POSITIVE	OPD
30	F	POSITIVE	OPD
33	F	POSITIVE	OPD
41	F	POSITIVE	OPD
33	F	POSITIVE	OPD
30	F	POSITIVE	OPD
29	F	POSITIVE	OPD
28	F	POSITIVE	OPD
35	F	POSITIVE	OPD
27	F	POSITIVE	OPD
29	F	POSITIVE	OPD
34	F	POSITIVE	OPD
35	F	POSITIVE	OPD
33	F	POSITIVE	OPD
27	F	POSITIVE	OPD
32	F	POSITIVE	OPD
32	F	POSITIVE	OPD
38	F	POSITIVE	OPD
28	F	POSITIVE	OPD
33	F	POSITIVE	OPD
32	F	POSITIVE	OPD
34	F	POSITIVE	OPD
34	F	POSITIVE	OPD
30	F	POSITIVE	OPD
26	F	POSITIVE	OPD
29	F	POSITIVE	OPD
25	F	POSITIVE	OPD
35	F	POSITIVE	OPD
29	F	POSITIVE	OPD
29	F	POSITIVE	OPD
35	F	POSITIVE	OPD
31	F	POSITIVE	OPD
23	F	POSITIVE	OPD
32	F	POSITIVE	OPD
30	F	POSITIVE	OPD
24	F	POSITIVE	OPD
27	F	POSITIVE	OPD
30	F	POSITIVE	OPD
27	F	POSITIVE	OPD
36	F	POSITIVE	OPD
28	F	POSITIVE	OPD
36	F	POSITIVE	OPD
26	F	POSITIVE	OPD
34	F	POSITIVE	OPD
37	F	POSITIVE	OPD
34	F	POSITIVE	OPD
31	F	POSITIVE	OPD
30	F	POSITIVE	OPD
25	F	POSITIVE	OPD
33	F	POSITIVE	OPD
33	F	POSITIVE	OPD
29	F	POSITIVE	OPD
33	F	POSITIVE	OPD
32	F	POSITIVE	OPD
35	F	POSITIVE	OPD
28	F	POSITIVE	OPD
35	F	POSITIVE	OPD
31	F	POSITIVE	OPD
25	F	POSITIVE	OPD
33	F	POSITIVE	OPD
30	F	POSITIVE	OPD
30	F	POSITIVE	OPD
25	F	POSITIVE	OPD
30	F	POSITIVE	OPD
37	F	POSITIVE	OPD
27	F	POSITIVE	OPD
27	F	POSITIVE	OPD
37	F	POSITIVE	OPD
27	F	POSITIVE	OPD
26	F	POSITIVE	OPD
32	F	POSITIVE	OPD
25	F	POSITIVE	OPD
45	F	POSITIVE	OPD
25	F	POSITIVE	OPD
22	F	POSITIVE	OPD
30	F	POSITIVE	OPD
25	F	POSITIVE	OPD
23	F	POSITIVE	OPD
40	F	POSITIVE	OPD
25	F	POSITIVE	OPD
26	F	POSITIVE	OPD
29	F	POSITIVE	OPD
28	F	POSITIVE	OPD
23	F	POSITIVE	OPD
32	F	POSITIVE	OPD
30	F	POSITIVE	OPD
23	F	POSITIVE	OPD
29	F	POSITIVE	OPD
24	F	POSITIVE	OPD
25	F	POSITIVE	OPD
29	F	POSITIVE	OPD
40	F	POSITIVE	OPD
31	F	POSITIVE	OPD
33	F	POSITIVE	OPD
32	F	POSITIVE	OPD
30	F	POSITIVE	OPD
35	F	POSITIVE	OPD
31	F	POSITIVE	OPD
27	F	POSITIVE	OPD
29	F	POSITIVE	OPD
31	F	POSITIVE	OPD
39	F	POSITIVE	OPD
27	F	POSITIVE	OPD
32	F	POSITIVE	OPD
36	F	POSITIVE	OPD
33	F	POSITIVE	OPD
34	F	POSITIVE	OPD
34	F	POSITIVE	OPD
38	F	POSITIVE	OPD
32	M	POSITIVE	OPD
29	F	POSITIVE	OPD
37	F	POSITIVE	OPD
35	F	POSITIVE	OPD
39	F	POSITIVE	OPD
26	F	POSITIVE	OPD
37	F	POSITIVE	OPD
28	F	POSITIVE	OPD
26	F	POSITIVE	OPD
35	F	POSITIVE	OPD
33	F	POSITIVE	OPD
19	M	POSITIVE	OPD
29	F	POSITIVE	OPD
38	F	POSITIVE	OPD
30	F	POSITIVE	OPD
20	F	POSITIVE	OPD
24	F	POSITIVE	OPD
30	F	POSITIVE	OPD
34	F	POSITIVE	OPD
26	F	POSITIVE	OPD
28	F	POSITIVE	OPD
36	F	POSITIVE	OPD
30	F	POSITIVE	OPD
27	F	POSITIVE	OPD
39	F	POSITIVE	OPD
28	F	POSITIVE	OPD
41	F	POSITIVE	OPD
32	F	POSITIVE	OPD
28	F	POSITIVE	OPD
35	F	POSITIVE	OPD
26	F	POSITIVE	OPD
28	F	POSITIVE	OPD
33	F	POSITIVE	OPD
35	F	POSITIVE	OPD
37	F	POSITIVE	OPD
22	F	POSITIVE	OPD
26	F	POSITIVE	OPD
31	F	POSITIVE	OPD
37	F	POSITIVE	OPD
38	F	POSITIVE	OPD
38	F	POSITIVE	OPD
38	F	POSITIVE	OPD
30	F	POSITIVE	OPD
31	F	POSITIVE	OPD
31	F	POSITIVE	OPD
30	F	POSITIVE	OPD
40	F	POSITIVE	OPD
28	F	POSITIVE	OPD
29	F	POSITIVE	OPD
30	F	POSITIVE	OPD
41	F	POSITIVE	OPD
35	F	POSITIVE	OPD
33	F	POSITIVE	OPD
33	F	POSITIVE	OPD
29	F	POSITIVE	OPD
35	F	POSITIVE	OPD
35	F	POSITIVE	OPD
36	F	POSITIVE	OPD
32	F	POSITIVE	OPD
46	F	POSITIVE	OPD
21	F	POSITIVE	OPD
28	F	POSITIVE	OPD
37	F	POSITIVE	OPD
27	F	POSITIVE	OPD
28	F	POSITIVE	OPD
31	F	POSITIVE	OPD
36	F	POSITIVE	OPD
29	F	POSITIVE	OPD
27	F	POSITIVE	OPD
28	F	POSITIVE	OPD
28	F	POSITIVE	OPD
32	F	POSITIVE	OPD
38	F	POSITIVE	OPD
21	F	POSITIVE	OPD
38	F	POSITIVE	OPD
26	F	POSITIVE	OPD
33	F	POSITIVE	OPD
41	F	POSITIVE	OPD
18	M	POSITIVE	OPD
28	F	POSITIVE	OPD
29	F	POSITIVE	OPD
32	F	POSITIVE	OPD
40	F	POSITIVE	OPD
36	F	POSITIVE	OPD
28	F	POSITIVE	OPD
39	F	POSITIVE	OPD
35	F	POSITIVE	OPD
54	F	POSITIVE	OPD
40	F	POSITIVE	OPD
31	F	POSITIVE	OPD
43	F	POSITIVE	OPD
41	F	POSITIVE	OPD
29	M	POSITIVE	OPD
23	M	POSITIVE	OPD
36	F	POSITIVE	OPD
29	F	POSITIVE	OPD
38	F	POSITIVE	OPD
32	F	POSITIVE	OPD
37	F	POSITIVE	OPD
39	F	POSITIVE	OPD
26	F	POSITIVE	OPD
30	F	POSITIVE	OPD
35	F	POSITIVE	OPD
35	F	POSITIVE	OPD
29	F	POSITIVE	OPD
31	F	POSITIVE	OPD
33	F	POSITIVE	OPD
36	F	POSITIVE	OPD
21	F	POSITIVE	OPD
32	F	POSITIVE	OPD
24	F	POSITIVE	OPD
38	F	POSITIVE	OPD
28	F	POSITIVE	OPD
31	F	POSITIVE	OPD
34	F	POSITIVE	OPD
37	F	POSITIVE	OPD
30	F	POSITIVE	OPD
27	F	POSITIVE	OPD
30	F	POSITIVE	OPD
34	F	POSITIVE	OPD
36	F	POSITIVE	OPD
34	F	POSITIVE	OPD
29	F	POSITIVE	OPD
37	F	POSITIVE	OPD
32	F	POSITIVE	OPD
35	F	POSITIVE	OPD
32	F	POSITIVE	OPD
28	F	POSITIVE	OPD
19	F	POSITIVE	OPD
33	F	POSITIVE	OPD
30	F	POSITIVE	OPD
33	F	POSITIVE	OPD
38	F	POSITIVE	OPD
29	F	POSITIVE	OPD
32	F	POSITIVE	OPD
25	F	POSITIVE	OPD
31	F	POSITIVE	OPD
27	F	POSITIVE	OPD
28	F	POSITIVE	OPD
30	F	POSITIVE	OPD
31	M	POSITIVE	OPD
26	F	POSITIVE	OPD
37	F	POSITIVE	OPD
32	F	POSITIVE	OPD
7	F	POSITIVE	OPD
31	F	POSITIVE	OPD
29	F	POSITIVE	OPD
32	F	POSITIVE	OPD
38	F	POSITIVE	OPD
28	F	POSITIVE	OPD
29	F	POSITIVE	OPD
34	F	POSITIVE	OPD
32	F	POSITIVE	OPD
30	F	POSITIVE	OPD
26	F	POSITIVE	OPD
28	F	POSITIVE	OPD
31	F	POSITIVE	OPD
35	F	POSITIVE	OPD
37	F	POSITIVE	OPD
31	F	POSITIVE	OPD
35	F	POSITIVE	OPD
28	F	POSITIVE	OPD
34	F	POSITIVE	OPD
33	F	POSITIVE	OPD
24	F	POSITIVE	OPD
26	F	POSITIVE	OPD
33	F	POSITIVE	OPD
31	F	POSITIVE	OPD
32	F	POSITIVE	OPD
23	F	POSITIVE	OPD
39	F	POSITIVE	OPD
36	F	POSITIVE	OPD
26	F	POSITIVE	OPD
40	F	POSITIVE	OPD
33	F	POSITIVE	OPD
29	F	POSITIVE	OPD
35	F	POSITIVE	OPD
28	F	POSITIVE	OPD
28	F	POSITIVE	OPD
33	F	POSITIVE	OPD
29	F	POSITIVE	OPD
29	F	POSITIVE	OPD
31	F	POSITIVE	OPD
24	F	POSITIVE	OPD
29	F	POSITIVE	OPD
27	F	POSITIVE	OPD
22	F	POSITIVE	OPD
30	F	POSITIVE	OPD
34	F	POSITIVE	OPD
28	F	POSITIVE	OPD
30	F	POSITIVE	OPD
34	F	POSITIVE	OPD
25	F	POSITIVE	OPD
76	F	POSITIVE	OPD
27	F	POSITIVE	OPD
27	F	POSITIVE	OPD
38	F	POSITIVE	OPD
26	F	POSITIVE	OPD
33	F	POSITIVE	OPD
35	F	POSITIVE	OPD
30	F	POSITIVE	OPD
30	F	POSITIVE	OPD
30	F	POSITIVE	OPD
21	F	POSITIVE	OPD
34	F	POSITIVE	OPD
61	F	POSITIVE	OPD
30	F	POSITIVE	OPD
32	F	POSITIVE	OPD
35	F	POSITIVE	OPD
29	F	POSITIVE	OPD
39	F	POSITIVE	OPD
34	F	POSITIVE	OPD
37	F	POSITIVE	OPD
39	F	POSITIVE	OPD
34	F	POSITIVE	OPD
41	F	POSITIVE	OPD
29	F	POSITIVE	OPD
22	F	POSITIVE	OPD
24	F	POSITIVE	OPD
30	F	POSITIVE	OPD
33	F	POSITIVE	OPD
31	F	POSITIVE	OPD
27	F	POSITIVE	OPD
30	F	POSITIVE	OPD
27	F	POSITIVE	OPD
30	F	POSITIVE	OPD
36	F	POSITIVE	OPD
39	F	POSITIVE	OPD
25	F	POSITIVE	OPD
27	F	POSITIVE	OPD
27	F	POSITIVE	OPD
28	F	POSITIVE	OPD
35	F	POSITIVE	OPD
26	F	POSITIVE	OPD
35	F	POSITIVE	OPD
21	F	POSITIVE	OPD
33	F	POSITIVE	OPD
31	F	POSITIVE	OPD
32	M	POSITIVE	OPD
4	M	POSITIVE	OPD
37	F	POSITIVE	OPD
31	F	POSITIVE	OPD
38	F	POSITIVE	OPD
33	F	POSITIVE	OPD
30	F	POSITIVE	OPD
27	F	POSITIVE	OPD
27	F	POSITIVE	OPD
37	F	POSITIVE	OPD
34	F	POSITIVE	OPD
26	F	POSITIVE	OPD
39	F	POSITIVE	OPD
31	F	POSITIVE	OPD
32	F	POSITIVE	OPD
34	F	POSITIVE	OPD
36	F	POSITIVE	OPD
32	F	POSITIVE	OPD
33	F	POSITIVE	OPD
31	F	POSITIVE	OPD
30	F	POSITIVE	OPD
29	M	POSITIVE	OPD
26	F	POSITIVE	OPD
37	F	POSITIVE	OPD
34	F	POSITIVE	OPD
31	F	POSITIVE	OPD
32	F	POSITIVE	OPD
25	F	POSITIVE	OPD
30	F	POSITIVE	OPD
26	F	POSITIVE	OPD
26	F	POSITIVE	OPD
29	F	POSITIVE	OPD
34	F	POSITIVE	OPD
34	F	POSITIVE	OPD
34	F	POSITIVE	OPD
29	F	POSITIVE	OPD
31	F	POSITIVE	OPD
31	F	POSITIVE	OPD
40	F	POSITIVE	OPD
36	F	POSITIVE	OPD
34	F	POSITIVE	OPD
25	F	POSITIVE	OPD
32	F	POSITIVE	OPD
29	F	POSITIVE	OPD
32	F	POSITIVE	OPD
32	F	POSITIVE	OPD
32	F	POSITIVE	OPD
37	M	POSITIVE	OPD
40	M	POSITIVE	OPD
39	M	POSITIVE	OPD
19	F	POSITIVE	OPD
32	F	POSITIVE	OPD
36	F	POSITIVE	OPD
25	F	POSITIVE	OPD
26	F	POSITIVE	OPD
35	F	POSITIVE	OPD
31	F	POSITIVE	OPD
39	F	POSITIVE	OPD
36	F	POSITIVE	OPD
29	F	POSITIVE	OPD
40	F	POSITIVE	OPD
30	F	POSITIVE	OPD
26	F	POSITIVE	OPD
30	F	POSITIVE	OPD
29	F	POSITIVE	OPD
36	F	POSITIVE	OPD
28	F	POSITIVE	OPD
33	F	POSITIVE	OPD
40	F	POSITIVE	OPD
30	F	POSITIVE	OPD
41	F	POSITIVE	OPD
28	F	POSITIVE	OPD
19	F	POSITIVE	OPD
43	F	POSITIVE	OPD
40	F	POSITIVE	OPD
34	F	POSITIVE	OPD
31	F	POSITIVE	OPD
27	F	POSITIVE	OPD
28	F	POSITIVE	OPD
33	F	POSITIVE	OPD
29	F	POSITIVE	OPD
31	F	POSITIVE	OPD
30	F	POSITIVE	OPD
36	F	POSITIVE	OPD
32	F	POSITIVE	OPD
44	F	POSITIVE	OPD
29	F	POSITIVE	OPD
37	F	POSITIVE	OPD
27	F	POSITIVE	OPD
34	F	POSITIVE	OPD
25	F	POSITIVE	OPD
37	F	POSITIVE	OPD
24	F	POSITIVE	OPD
32	F	POSITIVE	OPD
31	F	POSITIVE	OPD
31	F	POSITIVE	OPD
32	F	POSITIVE	OPD
24	F	POSITIVE	OPD
27	F	POSITIVE	OPD
25	F	POSITIVE	OPD
28	F	POSITIVE	OPD
31	F	POSITIVE	OPD
33	F	POSITIVE	OPD
35	F	POSITIVE	OPD
38	F	POSITIVE	OPD
31	F	POSITIVE	OPD
32	F	POSITIVE	OPD
31	F	POSITIVE	OPD
32	F	POSITIVE	OPD
27	F	POSITIVE	OPD
36	F	POSITIVE	OPD
33	F	POSITIVE	OPD
32	F	POSITIVE	OPD
33	F	POSITIVE	OPD
33	F	POSITIVE	OPD
27	F	POSITIVE	OPD
37	F	POSITIVE	OPD
39	F	POSITIVE	OPD
31	F	POSITIVE	OPD
32	F	POSITIVE	OPD
31	F	POSITIVE	OPD
27	F	POSITIVE	OPD
37	F	POSITIVE	OPD
28	F	POSITIVE	OPD
40	F	POSITIVE	OPD
32	F	POSITIVE	OPD
37	F	POSITIVE	OPD
38	F	POSITIVE	OPD
33	F	POSITIVE	OPD
39	F	POSITIVE	OPD
38	F	POSITIVE	OPD
21	F	POSITIVE	OPD
38	F	POSITIVE	OPD
35	F	POSITIVE	OPD
36	F	POSITIVE	OPD
34	F	POSITIVE	OPD
34	F	POSITIVE	OPD
26	F	POSITIVE	OPD
29	F	POSITIVE	OPD
33	F	POSITIVE	OPD
24	M	POSITIVE	OPD
31	F	POSITIVE	OPD
34	F	POSITIVE	OPD
18	M	POSITIVE	OPD
32	F	POSITIVE	OPD
28	F	POSITIVE	OPD
29	F	POSITIVE	OPD
28	F	POSITIVE	OPD
33	F	POSITIVE	OPD
38	F	POSITIVE	OPD
31	F	POSITIVE	OPD
36	F	POSITIVE	OPD
33	F	POSITIVE	OPD
30	F	POSITIVE	OPD
35	F	POSITIVE	OPD
35	F	POSITIVE	OPD
24	F	POSITIVE	OPD
27	F	POSITIVE	OPD
25	F	POSITIVE	OPD
29	F	POSITIVE	OPD
37	F	POSITIVE	OPD
29	F	POSITIVE	OPD
29	F	POSITIVE	OPD
36	F	POSITIVE	OPD
39	F	POSITIVE	OPD
30	F	POSITIVE	OPD
34	F	POSITIVE	OPD
28	F	POSITIVE	OPD
35	F	POSITIVE	OPD
34	F	POSITIVE	OPD
31	F	POSITIVE	OPD
28	F	POSITIVE	OPD
33	F	POSITIVE	OPD
32	F	POSITIVE	OPD
24	F	POSITIVE	OPD
32	M	POSITIVE	OPD
34	F	POSITIVE	OPD
32	F	POSITIVE	OPD
35	F	POSITIVE	OPD
26	F	POSITIVE	OPD
29	F	POSITIVE	OPD
33	F	POSITIVE	OPD
31	F	POSITIVE	OPD
29	F	POSITIVE	OPD
38	F	POSITIVE	OPD
29	F	POSITIVE	OPD
35	F	POSITIVE	OPD
28	F	POSITIVE	OPD
36	F	POSITIVE	OPD
25	F	POSITIVE	OPD
26	F	POSITIVE	OPD
31	F	POSITIVE	OPD
31	F	POSITIVE	OPD
37	F	POSITIVE	OPD
39	F	POSITIVE	OPD
25	F	POSITIVE	OPD
36	F	POSITIVE	OPD
35	F	POSITIVE	OPD
40	F	POSITIVE	OPD
32	F	POSITIVE	OPD
36	F	POSITIVE	OPD
30	F	POSITIVE	OPD
27	F	POSITIVE	OPD
30	F	POSITIVE	OPD
36	F	POSITIVE	OPD
25	F	POSITIVE	OPD
36	F	POSITIVE	OPD
29	F	POSITIVE	OPD
25	F	POSITIVE	OPD
29	F	POSITIVE	OPD
25	M	POSITIVE	OPD
37	F	POSITIVE	OPD
28	F	POSITIVE	OPD
35	F	POSITIVE	OPD
28	F	POSITIVE	OPD
35	F	POSITIVE	OPD
31	F	POSITIVE	OPD
37	F	POSITIVE	OPD
27	F	POSITIVE	OPD
31	F	POSITIVE	OPD
30	F	POSITIVE	OPD
33	F	POSITIVE	OPD
38	F	POSITIVE	OPD
40	F	POSITIVE	OPD
34	F	POSITIVE	OPD
31	F	POSITIVE	OPD
31	F	POSITIVE	OPD
29	F	POSITIVE	OPD
27	F	POSITIVE	OPD
27	F	POSITIVE	OPD
34	F	POSITIVE	OPD
32	F	POSITIVE	OPD
23	F	POSITIVE	OPD
32	F	POSITIVE	OPD
40	F	POSITIVE	OPD
27	F	POSITIVE	OPD
27	F	POSITIVE	OPD
31	F	POSITIVE	OPD
39	F	POSITIVE	OPD
27	F	POSITIVE	OPD
32	F	POSITIVE	OPD
30	F	POSITIVE	OPD
30	F	POSITIVE	OPD
26	F	POSITIVE	OPD
32	F	POSITIVE	OPD
28	F	POSITIVE	OPD
32	F	POSITIVE	OPD
31	F	POSITIVE	OPD
9	M	POSITIVE	OPD
27	F	POSITIVE	OPD
25	F	POSITIVE	OPD
28	F	POSITIVE	OPD
31	F	POSITIVE	OPD
36	F	POSITIVE	OPD
37	F	POSITIVE	OPD
33	F	POSITIVE	OPD
27	F	POSITIVE	OPD
29	F	POSITIVE	OPD
33	F	POSITIVE	OPD
41	F	POSITIVE	OPD
25	F	POSITIVE	OPD
30	F	POSITIVE	OPD
30	F	POSITIVE	OPD
30	F	POSITIVE	OPD
23	F	POSITIVE	OPD
37	F	POSITIVE	OPD
26	F	POSITIVE	OPD
33	F	POSITIVE	OPD
36	F	POSITIVE	OPD
30	F	POSITIVE	OPD
35	F	POSITIVE	OPD
28	F	POSITIVE	OPD
31	F	POSITIVE	OPD
34	F	POSITIVE	OPD
34	F	POSITIVE	OPD
34	F	POSITIVE	OPD
32	F	POSITIVE	OPD
22	F	POSITIVE	OPD
32	F	POSITIVE	OPD
27	F	POSITIVE	OPD
25	F	POSITIVE	OPD
38	F	POSITIVE	OPD
34	F	POSITIVE	OPD
32	F	POSITIVE	OPD
27	F	POSITIVE	OPD
33	F	POSITIVE	OPD
33	F	POSITIVE	OPD
31	F	POSITIVE	OPD
32	F	POSITIVE	OPD
27	F	POSITIVE	OPD
39	F	POSITIVE	OPD
32	F	POSITIVE	OPD
28	F	POSITIVE	OPD
38	F	POSITIVE	OPD
28	F	POSITIVE	OPD
27	F	POSITIVE	OPD
37	F	POSITIVE	OPD
36	F	POSITIVE	OPD
33	F	POSITIVE	OPD
35	F	POSITIVE	OPD
29	F	POSITIVE	OPD
20	F	POSITIVE	OPD
28	F	POSITIVE	OPD
30	F	POSITIVE	OPD
32	F	POSITIVE	OPD
32	F	POSITIVE	OPD
39	F	POSITIVE	OPD
41	F	POSITIVE	OPD
39	F	POSITIVE	OPD
31	F	POSITIVE	OPD
30	F	POSITIVE	OPD
31	F	POSITIVE	OPD
36	F	POSITIVE	OPD
30	F	POSITIVE	OPD
35	F	POSITIVE	OPD
28	F	POSITIVE	OPD
34	F	POSITIVE	OPD
36	F	POSITIVE	OPD
42	F	POSITIVE	OPD
32	F	POSITIVE	OPD
36	F	POSITIVE	OPD
32	F	POSITIVE	OPD
40	F	POSITIVE	OPD
27	F	POSITIVE	OPD
25	F	POSITIVE	OPD
34	F	POSITIVE	OPD
40	F	POSITIVE	OPD
27	F	POSITIVE	OPD
32	F	POSITIVE	OPD
37	F	POSITIVE	OPD
36	F	POSITIVE	OPD
20	F	POSITIVE	OPD
33	F	POSITIVE	OPD
30	F	POSITIVE	OPD
31	F	POSITIVE	OPD
24	F	POSITIVE	OPD
38	F	POSITIVE	OPD
32	F	POSITIVE	OPD
32	F	POSITIVE	OPD
40	F	POSITIVE	OPD
34	F	POSITIVE	OPD
45	F	POSITIVE	OPD
31	F	POSITIVE	OPD
39	F	POSITIVE	OPD
28	F	POSITIVE	OPD
35	F	POSITIVE	OPD
29	F	POSITIVE	OPD
27	F	POSITIVE	OPD
29	F	POSITIVE	OPD
31	F	POSITIVE	OPD
47	F	POSITIVE	OPD
27	F	POSITIVE	OPD
38	F	POSITIVE	OPD
27	F	POSITIVE	OPD
30	F	POSITIVE	OPD
32	F	POSITIVE	OPD
27	F	POSITIVE	OPD
23	F	POSITIVE	OPD
41	F	POSITIVE	OPD
40	F	POSITIVE	OPD
38	F	POSITIVE	OPD
28	F	POSITIVE	OPD
28	F	POSITIVE	OPD
37	F	POSITIVE	OPD
17	F	POSITIVE	OPD
32	F	POSITIVE	OPD
34	F	POSITIVE	OPD
27	F	POSITIVE	OPD
29	F	POSITIVE	OPD
44	F	POSITIVE	OPD
42	F	POSITIVE	OPD
25	F	POSITIVE	OPD
31	F	POSITIVE	OPD
30	F	POSITIVE	OPD
40	F	POSITIVE	OPD
25	F	POSITIVE	OPD
29	F	POSITIVE	OPD
37	F	POSITIVE	OPD
32	F	POSITIVE	OPD
27	F	POSITIVE	OPD
35	F	POSITIVE	OPD
36	F	POSITIVE	OPD
23	F	POSITIVE	OPD
39	F	POSITIVE	OPD
37	F	POSITIVE	OPD
33	F	POSITIVE	OPD
28	F	POSITIVE	OPD
19	M	POSITIVE	OPD
30	F	POSITIVE	OPD
24	F	POSITIVE	OPD
33	F	POSITIVE	OPD
34	F	POSITIVE	OPD
26	F	POSITIVE	OPD
35	F	POSITIVE	OPD
41	F	POSITIVE	OPD
26	F	POSITIVE	OPD
26	F	POSITIVE	OPD
27	F	POSITIVE	OPD
29	F	POSITIVE	OPD
36	F	POSITIVE	OPD
29	F	POSITIVE	OPD
33	F	POSITIVE	OPD
25	F	POSITIVE	OPD
32	F	POSITIVE	OPD
35	F	POSITIVE	OPD
28	F	POSITIVE	OPD
42	F	POSITIVE	OPD
28	F	POSITIVE	OPD
28	F	POSITIVE	OPD
34	F	POSITIVE	OPD
36	F	POSITIVE	OPD
34	F	POSITIVE	OPD
32	F	POSITIVE	OPD
32	F	POSITIVE	OPD
29	F	POSITIVE	OPD
35	F	POSITIVE	OPD
42	F	POSITIVE	OPD
33	F	POSITIVE	OPD
27	F	POSITIVE	OPD
42	F	POSITIVE	OPD
29	F	POSITIVE	OPD
41	F	POSITIVE	OPD
34	F	POSITIVE	OPD
32	F	POSITIVE	OPD
30	F	POSITIVE	OPD
25	F	POSITIVE	OPD
32	F	POSITIVE	OPD
30	F	POSITIVE	OPD
28	F	POSITIVE	OPD
36	F	POSITIVE	OPD
29	F	POSITIVE	OPD
32	F	POSITIVE	OPD
32	F	POSITIVE	OPD
37	F	POSITIVE	OPD
11	M	POSITIVE	OPD
34	M	POSITIVE	OPD
30	F	POSITIVE	OPD
40	F	POSITIVE	OPD
34	F	POSITIVE	OPD
27	F	POSITIVE	OPD
29	F	POSITIVE	OPD
30	F	POSITIVE	OPD
29	F	POSITIVE	OPD
29	F	POSITIVE	OPD
33	F	POSITIVE	OPD
31	F	POSITIVE	OPD
29	F	POSITIVE	OPD
34	F	POSITIVE	OPD
29	F	POSITIVE	OPD
33	F	POSITIVE	OPD
33	F	POSITIVE	OPD
39	F	POSITIVE	OPD
33	F	POSITIVE	OPD
28	F	POSITIVE	OPD
30	F	POSITIVE	OPD
36	F	POSITIVE	OPD
29	F	POSITIVE	OPD
30	F	POSITIVE	OPD
45	M	POSITIVE	OPD
26	F	POSITIVE	OPD
29	F	POSITIVE	OPD
25	F	POSITIVE	OPD
3	F	POSITIVE	OPD
36	F	POSITIVE	OPD
31	F	POSITIVE	OPD
29	F	POSITIVE	OPD
31	F	POSITIVE	OPD
32	F	POSITIVE	OPD
34	F	POSITIVE	OPD
33	F	POSITIVE	OPD
30	F	POSITIVE	OPD
36	F	POSITIVE	OPD
30	F	POSITIVE	OPD
22	F	POSITIVE	OPD
27	F	POSITIVE	OPD
33	F	POSITIVE	OPD
25	F	POSITIVE	OPD
29	F	POSITIVE	OPD
34	F	POSITIVE	OPD
40	F	POSITIVE	OPD
34	F	POSITIVE	OPD
31	F	POSITIVE	OPD
33	F	POSITIVE	OPD
33	F	POSITIVE	OPD
26	F	POSITIVE	OPD
39	F	POSITIVE	OPD
30	F	POSITIVE	OPD
27	F	POSITIVE	OPD
22	F	POSITIVE	OPD
30	F	POSITIVE	OPD
31	F	POSITIVE	OPD
23	M	POSITIVE	OPD
25	F	POSITIVE	OPD
33	F	POSITIVE	OPD
17	M	POSITIVE	OPD
41	F	POSITIVE	OPD
35	F	POSITIVE	OPD
29	F	POSITIVE	OPD
24	F	POSITIVE	OPD
35	F	POSITIVE	OPD
36	F	POSITIVE	OPD
28	F	POSITIVE	OPD
28	F	POSITIVE	OPD
26	F	POSITIVE	OPD
33	F	POSITIVE	OPD
35	F	POSITIVE	OPD
26	F	POSITIVE	OPD
29	F	POSITIVE	OPD
32	F	POSITIVE	OPD
29	F	POSITIVE	OPD
30	F	POSITIVE	OPD
32	F	POSITIVE	OPD
34	F	POSITIVE	OPD
38	F	POSITIVE	OPD
39	F	POSITIVE	OPD
27	F	POSITIVE	OPD
32	F	POSITIVE	OPD
43	F	POSITIVE	OPD
28	F	POSITIVE	OPD
26	F	POSITIVE	OPD
36	F	POSITIVE	OPD
25	F	POSITIVE	OPD
33	F	POSITIVE	OPD
36	F	POSITIVE	OPD
39	F	POSITIVE	OPD
33	F	POSITIVE	OPD
31	F	POSITIVE	OPD
19	F	POSITIVE	OPD
32	F	POSITIVE	OPD
34	F	POSITIVE	OPD
33	F	POSITIVE	OPD
27	F	POSITIVE	OPD
35	F	POSITIVE	OPD
29	F	POSITIVE	OPD
42	F	POSITIVE	OPD
30	F	POSITIVE	OPD
24	F	POSITIVE	OPD
23	F	POSITIVE	OPD
31	F	POSITIVE	OPD
20	F	POSITIVE	OPD
38	F	POSITIVE	OPD
35	F	POSITIVE	OPD
20	F	POSITIVE	OPD
29	F	POSITIVE	OPD
22	F	POSITIVE	OPD
28	F	POSITIVE	OPD
24	F	POSITIVE	OPD
31	F	POSITIVE	OPD
27	F	POSITIVE	OPD
37	F	POSITIVE	OPD
31	F	POSITIVE	OPD
34	F	POSITIVE	OPD
32	F	POSITIVE	OPD
39	F	POSITIVE	OPD
36	F	POSITIVE	OPD
32	F	POSITIVE	OPD
30	F	POSITIVE	OPD
19	F	POSITIVE	OPD
29	F	POSITIVE	OPD
32	F	POSITIVE	OPD
24	F	POSITIVE	OPD
21	F	POSITIVE	OPD
23	F	POSITIVE	OPD
31	F	POSITIVE	OPD
29	F	POSITIVE	OPD
30	F	POSITIVE	OPD
28	F	POSITIVE	OPD
30	F	POSITIVE	OPD
37	F	POSITIVE	OPD
4	F	POSITIVE	OPD
39	F	POSITIVE	OPD
32	F	POSITIVE	OPD
25	F	POSITIVE	OPD
37	F	POSITIVE	OPD
30	F	POSITIVE	OPD
26	F	POSITIVE	OPD
25	F	POSITIVE	OPD
35	F	POSITIVE	OPD
34	F	POSITIVE	OPD
34	F	POSITIVE	OPD
35	F	POSITIVE	OPD
39	F	POSITIVE	OPD
26	F	POSITIVE	OPD
39	F	POSITIVE	OPD
30	F	POSITIVE	OPD
34	F	POSITIVE	OPD
30	F	POSITIVE	OPD
30	F	POSITIVE	OPD
28	F	POSITIVE	OPD
25	F	POSITIVE	OPD
37	F	POSITIVE	OPD
26	F	POSITIVE	OPD
40	F	POSITIVE	OPD
41	F	POSITIVE	OPD
21	F	POSITIVE	OPD
37	F	POSITIVE	OPD
35	F	POSITIVE	OPD
32	F	POSITIVE	OPD
28	F	POSITIVE	OPD
31	F	POSITIVE	OPD
33	F	POSITIVE	OPD
28	F	POSITIVE	OPD
37	F	POSITIVE	OPD
36	F	POSITIVE	OPD
24	F	POSITIVE	OPD
3	M	POSITIVE	OPD
28	F	POSITIVE	OPD
33	F	POSITIVE	OPD
37	F	POSITIVE	OPD
39	F	POSITIVE	OPD
28	F	POSITIVE	OPD
32	F	POSITIVE	OPD
33	F	POSITIVE	OPD
37	F	POSITIVE	OPD
40	F	POSITIVE	OPD
32	F	POSITIVE	OPD
31	F	POSITIVE	OPD
25	F	POSITIVE	OPD
40	F	POSITIVE	OPD
32	F	POSITIVE	OPD
34	F	POSITIVE	OPD
36	F	POSITIVE	OPD
29	F	POSITIVE	OPD
34	F	POSITIVE	OPD
30	F	POSITIVE	OPD
24	F	POSITIVE	OPD
35	M	POSITIVE	OPD
33	F	POSITIVE	OPD
32	F	POSITIVE	OPD
29	F	POSITIVE	OPD
33	F	POSITIVE	OPD
56	M	POSITIVE	OPD
25	F	POSITIVE	OPD
31	F	POSITIVE	OPD
25	F	POSITIVE	OPD
40	F	POSITIVE	OPD
38	F	POSITIVE	OPD
29	F	POSITIVE	OPD
40	F	POSITIVE	OPD
32	F	POSITIVE	OPD
33	F	POSITIVE	OPD
36	F	POSITIVE	OPD
27	F	POSITIVE	OPD
33	F	POSITIVE	OPD
37	F	POSITIVE	OPD
28	F	POSITIVE	OPD
36	F	POSITIVE	OPD
32	F	POSITIVE	OPD
30	F	POSITIVE	OPD
22	F	POSITIVE	OPD
40	F	POSITIVE	OPD
35	F	POSITIVE	OPD
38	F	POSITIVE	OPD
27	F	POSITIVE	OPD
38	F	POSITIVE	OPD
27	F	POSITIVE	OPD
37	F	POSITIVE	OPD
36	F	POSITIVE	OPD
42	F	POSITIVE	OPD
36	F	POSITIVE	OPD
27	F	POSITIVE	OPD
29	F	POSITIVE	OPD
35	F	POSITIVE	OPD
25	F	POSITIVE	OPD
39	F	POSITIVE	OPD
42	F	POSITIVE	OPD
38	F	POSITIVE	OPD
35	F	POSITIVE	OPD
25	F	POSITIVE	OPD
27	F	POSITIVE	OPD
39	F	POSITIVE	OPD
34	F	POSITIVE	OPD
27	F	POSITIVE	OPD
36	F	POSITIVE	OPD
55	M	POSITIVE	OPD
26	F	POSITIVE	OPD
34	F	POSITIVE	OPD
39	F	POSITIVE	OPD
32	F	POSITIVE	OPD
27	F	POSITIVE	OPD
33	F	POSITIVE	OPD
31	F	POSITIVE	OPD
30	F	POSITIVE	OPD
25	F	POSITIVE	OPD
32	M	POSITIVE	OPD
35	F	POSITIVE	OPD
27	F	POSITIVE	OPD
34	M	POSITIVE	OPD
28	F	POSITIVE	OPD
34	F	POSITIVE	OPD
24	F	POSITIVE	OPD
28	F	POSITIVE	OPD
32	F	POSITIVE	OPD
35	F	POSITIVE	OPD
31	F	POSITIVE	OPD
26	F	POSITIVE	OPD
28	F	POSITIVE	OPD
26	F	POSITIVE	OPD
28	F	POSITIVE	OPD
36	F	POSITIVE	OPD
31	F	POSITIVE	OPD
36	F	POSITIVE	OPD
40	F	POSITIVE	OPD
32	F	POSITIVE	OPD
29	F	POSITIVE	OPD
39	F	POSITIVE	OPD
32	F	POSITIVE	OPD
28	F	POSITIVE	OPD
24	F	POSITIVE	OPD
31	F	POSITIVE	OPD
30	F	POSITIVE	OPD
33	F	POSITIVE	OPD
31	F	POSITIVE	OPD
42	F	POSITIVE	OPD
32	F	POSITIVE	OPD
35	F	POSITIVE	OPD
29	F	POSITIVE	OPD
27	F	POSITIVE	OPD
35	F	POSITIVE	OPD
20	F	POSITIVE	OPD
32	F	POSITIVE	OPD
33	F	POSITIVE	OPD
26	F	POSITIVE	OPD
28	F	POSITIVE	OPD
29	F	POSITIVE	OPD
32	F	POSITIVE	OPD
27	F	POSITIVE	OPD
40	F	POSITIVE	OPD
33	F	POSITIVE	OPD
27	F	POSITIVE	OPD
28	F	POSITIVE	OPD
35	F	POSITIVE	OPD
33	F	POSITIVE	OPD
26	F	POSITIVE	OPD
28	F	POSITIVE	OPD
38	F	POSITIVE	OPD
32	F	POSITIVE	OPD
[truncated: 461 more rows]

## Sheet: Toxoplasma
AGE	SEX	RESULT	PAT_TYPE
1	F	NEGATIVE	OPD
1	M	NEGATIVE	OPD
3	M	POSITIVE	OPD
3	M	NEGATIVE	OPD
3	M	NEGATIVE	OPD
3	M	NEGATIVE	OPD
3	F	NEGATIVE	OPD
3	M	NEGATIVE	OPD
3	F	EQUIVOCAL	OPD
5	F	NEGATIVE	OPD
6	M	NEGATIVE	OPD
8	F	POSITIVE	OPD
9	M	NEGATIVE	OPD
9	F	NEGATIVE	OPD
9	F	NEGATIVE	OPD
11	F	NEGATIVE	OPD
12	M	POSITIVE	OPD
12	F	POSITIVE	OPD
12	M	NEGATIVE	OPD
12	M	NEGATIVE	OPD
13	F	NEGATIVE	OPD
14	F	POSITIVE	OPD
15	F	NEGATIVE	OPD
16	F	POSITIVE	OPD
17	M	NEGATIVE	OPD
17	F	NEGATIVE	OPD
17	M	NEGATIVE	OPD
18	M	NEGATIVE	OPD
18	F	NEGATIVE	OPD
19	M	NEGATIVE	OPD
19	F	NEGATIVE	OPD
19	F	NEGATIVE	OPD
19	F	NEGATIVE	OPD
19	F	POSITIVE	OPD
20	F	NEGATIVE	OPD
20	F	NEGATIVE	OPD
20	F	NEGATIVE	OPD
20	F	NEGATIVE	OPD
20	F	POSITIVE	OPD
20	F	NEGATIVE	OPD
20	M	NEGATIVE	OPD
20	F	POSITIVE	OPD
20	M	NEGATIVE	OPD
20	F	POSITIVE	OPD
20	F	NEGATIVE	OPD
20	F	POSITIVE	OPD
20	M	NEGATIVE	OPD
21	F	POSITIVE	OPD
21	F	NEGATIVE	OPD
21	F	POSITIVE	OPD
21	F	POSITIVE	OPD
21	F	NEGATIVE	OPD
21	F	POSITIVE	OPD
21	F	POSITIVE	OPD
21	F	NEGATIVE	OPD
21	F	POSITIVE	OPD
21	F	NEGATIVE	OPD
21	M	POSITIVE	OPD
22	F	POSITIVE	OPD
22	F	POSITIVE	OPD
22	F	NEGATIVE	OPD
22	F	NEGATIVE	OPD
22	M	NEGATIVE	OPD
22	F	POSITIVE	OPD
22	F	POSITIVE	OPD
22	F	NEGATIVE	OPD
22	M	NEGATIVE	OPD
22	M	NEGATIVE	OPD
22	F	NEGATIVE	OPD
22	F	NEGATIVE	OPD
22	F	NEGATIVE	OPD
22	F	NEGATIVE	OPD
22	F	POSITIVE	OPD
22	F	POSITIVE	OPD
22	F	POSITIVE	OPD
22	F	POSITIVE	OPD
22	F	NEGATIVE	OPD
22	F	NEGATIVE	OPD
23	M	NEGATIVE	OPD
23	F	NEGATIVE	OPD
23	F	POSITIVE	OPD
23	F	NEGATIVE	OPD
23	F	NEGATIVE	OPD
23	F	POSITIVE	OPD
23	F	NEGATIVE	OPD
23	F	POSITIVE	OPD
23	F	POSITIVE	OPD
23	F	NEGATIVE	OPD
23	F	NEGATIVE	OPD
23	M	NEGATIVE	OPD
23	F	NEGATIVE	OPD
23	F	NEGATIVE	OPD
23	F	POSITIVE	OPD
23	F	NEGATIVE	OPD
24	F	NEGATIVE	OPD
24	F	NEGATIVE	OPD
24	F	POSITIVE	OPD
24	F	NEGATIVE	OPD
24	F	POSITIVE	OPD
24	F	NEGATIVE	OPD
24	F	NEGATIVE	OPD
24	F	NEGATIVE	OPD
24	F	NEGATIVE	OPD
24	F	NEGATIVE	OPD
24	F	NEGATIVE	OPD
24	F	NEGATIVE	OPD
24	F	NEGATIVE	OPD
24	F	POSITIVE	OPD
24	F	NEGATIVE	OPD
24	F	POSITIVE	OPD
24	F	POSITIVE	OPD
24	F	NEGATIVE	OPD
24	F	NEGATIVE	OPD
24	M	NEGATIVE	OPD
24	F	NEGATIVE	OPD
24	F	POSITIVE	OPD
24	F	NEGATIVE	OPD
24	F	POSITIVE	OPD
24	F	NEGATIVE	OPD
24	F	NEGATIVE	OPD
25	F	NEGATIVE	OPD
25	F	POSITIVE	OPD
25	F	NEGATIVE	OPD
25	F	NEGATIVE	OPD
25	F	NEGATIVE	OPD
25	F	POSITIVE	OPD
25	F	NEGATIVE	OPD
25	F	NEGATIVE	OPD
25	F	NEGATIVE	OPD
25	M	NEGATIVE	OPD
25	F	POSITIVE	OPD
25	F	NEGATIVE	OPD
25	F	NEGATIVE	OPD
25	F	NEGATIVE	OPD
25	M	NEGATIVE	OPD
25	F	NEGATIVE	OPD
25	F	NEGATIVE	OPD
25	F	NEGATIVE	OPD
25	F	NEGATIVE	OPD
25	F	NEGATIVE	OPD
25	M	NEGATIVE	OPD
25	F	POSITIVE	OPD
25	F	NEGATIVE	OPD
25	F	POSITIVE	OPD
25	F	NEGATIVE	OPD
25	F	POSITIVE	OPD
25	F	NEGATIVE	OPD
25	F	POSITIVE	OPD
25	F	NEGATIVE	OPD
25	M	POSITIVE	OPD
25	F	POSITIVE	OPD
25	F	NEGATIVE	OPD
25	F	NEGATIVE	OPD
25	F	NEGATIVE	OPD
25	F	NEGATIVE	OPD
25	F	NEGATIVE	OPD
25	F	POSITIVE	OPD
26	F	NEGATIVE	OPD
26	F	NEGATIVE	OPD
26	F	NEGATIVE	OPD
26	F	POSITIVE	OPD
26	F	NEGATIVE	OPD
26	F	NEGATIVE	OPD
26	F	NEGATIVE	OPD
26	F	NEGATIVE	OPD
26	F	NEGATIVE	OPD
26	M	POSITIVE	OPD
26	F	NEGATIVE	OPD
26	F	POSITIVE	OPD
26	F	POSITIVE	OPD
26	F	POSITIVE	OPD
26	F	POSITIVE	OPD
26	F	NEGATIVE	OPD
26	F	NEGATIVE	OPD
26	F	POSITIVE	OPD
26	F	NEGATIVE	OPD
26	F	NEGATIVE	OPD
26	F	POSITIVE	OPD
26	F	NEGATIVE	OPD
26	F	NEGATIVE	OPD
26	F	POSITIVE	OPD
26	F	NEGATIVE	OPD
26	F	NEGATIVE	OPD
26	F	NEGATIVE	OPD
26	F	NEGATIVE	OPD
26	F	NEGATIVE	OPD
26	F	NEGATIVE	OPD
26	F	NEGATIVE	OPD
26	F	NEGATIVE	OPD
26	F	NEGATIVE	OPD
26	F	POSITIVE	OPD
26	F	NEGATIVE	OPD
26	F	NEGATIVE	OPD
26	F	NEGATIVE	OPD
26	F	NEGATIVE	OPD
26	F	NEGATIVE	OPD
26	F	NEGATIVE	OPD
26	F	NEGATIVE	OPD
26	F	NEGATIVE	OPD
26	F	POSITIVE	OPD
26	F	NEGATIVE	OPD
26	F	NEGATIVE	OPD
26	F	NEGATIVE	OPD
26	F	NEGATIVE	OPD
26	F	NEGATIVE	OPD
27	F	NEGATIVE	OPD
27	F	POSITIVE	OPD
27	F	NEGATIVE	OPD
27	F	POSITIVE	OPD
27	F	POSITIVE	OPD
27	F	POSITIVE	OPD
27	F	NEGATIVE	OPD
27	F	POSITIVE	OPD
27	F	POSITIVE	OPD
27	F	NEGATIVE	OPD
27	F	POSITIVE	OPD
27	F	POSITIVE	OPD
27	F	NEGATIVE	OPD
27	F	NEGATIVE	OPD
27	F	NEGATIVE	OPD
27	F	NEGATIVE	OPD
27	F	POSITIVE	OPD
27	F	NEGATIVE	OPD
27	F	NEGATIVE	OPD
27	F	POSITIVE	OPD
27	F	NEGATIVE	OPD
27	F	NEGATIVE	OPD
27	F	NEGATIVE	OPD
27	F	POSITIVE	OPD
27	F	NEGATIVE	OPD
27	F	NEGATIVE	OPD
27	F	NEGATIVE	OPD
27	M	NEGATIVE	OPD
27	F	NEGATIVE	OPD
27	F	POSITIVE	OPD
27	F	NEGATIVE	OPD
27	F	NEGATIVE	OPD
27	F	NEGATIVE	OPD
27	F	NEGATIVE	OPD
27	F	NEGATIVE	OPD
27	F	POSITIVE	OPD
27	F	NEGATIVE	OPD
27	F	NEGATIVE	OPD
27	F	POSITIVE	OPD
27	F	NEGATIVE	OPD
27	F	NEGATIVE	OPD
27	F	NEGATIVE	OPD
27	F	NEGATIVE	OPD
27	F	NEGATIVE	OPD
27	F	NEGATIVE	OPD
27	F	NEGATIVE	OPD
27	F	NEGATIVE	OPD
27	F	NEGATIVE	OPD
27	F	NEGATIVE	OPD
27	F	POSITIVE	OPD
27	F	NEGATIVE	OPD
27	F	NEGATIVE	OPD
27	F	NEGATIVE	OPD
27	F	NEGATIVE	OPD
27	F	POSITIVE	OPD
27	F	NEGATIVE	OPD
27	F	POSITIVE	OPD
27	F	NEGATIVE	OPD
27	F	NEGATIVE	OPD
27	F	NEGATIVE	OPD
28	F	NEGATIVE	OPD
28	F	POSITIVE	OPD
28	F	NEGATIVE	OPD
28	F	NEGATIVE	OPD
28	F	POSITIVE	OPD
28	F	POSITIVE	OPD
28	F	POSITIVE	OPD
28	F	EQUIVOCAL	OPD
28	F	NEGATIVE	OPD
28	F	NEGATIVE	OPD
28	F	NEGATIVE	OPD
28	F	NEGATIVE	OPD
28	F	POSITIVE	OPD
28	F	NEGATIVE	OPD
28	F	NEGATIVE	OPD
28	F	NEGATIVE	OPD
28	F	NEGATIVE	OPD
28	F	NEGATIVE	OPD
28	F	POSITIVE	OPD
28	F	NEGATIVE	OPD
28	F	POSITIVE	OPD
28	F	NEGATIVE	OPD
28	F	NEGATIVE	OPD
28	F	POSITIVE	OPD
28	M	NEGATIVE	OPD
28	F	POSITIVE	OPD
28	F	NEGATIVE	OPD
28	F	POSITIVE	OPD
28	F	POSITIVE	OPD
28	F	NEGATIVE	OPD
28	F	NEGATIVE	OPD
28	F	NEGATIVE	OPD
28	F	NEGATIVE	OPD
28	F	POSITIVE	OPD
28	F	NEGATIVE	OPD
28	F	NEGATIVE	OPD
28	F	NEGATIVE	OPD
28	F	POSITIVE	OPD
28	M	NEGATIVE	OPD
28	F	NEGATIVE	OPD
28	F	NEGATIVE	OPD
28	F	NEGATIVE	OPD
28	F	POSITIVE	OPD
28	F	NEGATIVE	OPD
28	F	NEGATIVE	OPD
28	F	NEGATIVE	OPD
28	F	POSITIVE	OPD
28	F	NEGATIVE	OPD
28	F	POSITIVE	OPD
28	F	NEGATIVE	OPD
28	F	NEGATIVE	OPD
28	F	NEGATIVE	OPD
28	F	NEGATIVE	OPD
28	F	POSITIVE	OPD
28	F	POSITIVE	OPD
28	F	POSITIVE	OPD
28	F	NEGATIVE	OPD
28	F	NEGATIVE	OPD
28	F	NEGATIVE	OPD
28	F	NEGATIVE	OPD
28	F	NEGATIVE	OPD
28	F	POSITIVE	OPD
28	F	POSITIVE	OPD
28	F	NEGATIVE	OPD
28	F	POSITIVE	OPD
28	F	NEGATIVE	OPD
28	F	POSITIVE	OPD
28	F	NEGATIVE	OPD
28	F	POSITIVE	OPD
28	F	NEGATIVE	OPD
28	F	POSITIVE	OPD
28	F	NEGATIVE	OPD
28	F	NEGATIVE	OPD
28	F	NEGATIVE	OPD
29	F	NEGATIVE	OPD
29	F	NEGATIVE	OPD
29	F	NEGATIVE	OPD
29	F	NEGATIVE	OPD
29	F	NEGATIVE	OPD
29	F	NEGATIVE	OPD
29	F	NEGATIVE	OPD
29	F	POSITIVE	OPD
29	F	NEGATIVE	OPD
29	F	POSITIVE	OPD
29	F	NEGATIVE	OPD
29	F	POSITIVE	OPD
29	F	POSITIVE	OPD
29	F	NEGATIVE	OPD
29	F	NEGATIVE	OPD
29	F	POSITIVE	OPD
29	F	NEGATIVE	OPD
29	F	NEGATIVE	OPD
29	F	NEGATIVE	OPD
29	F	POSITIVE	OPD
29	F	NEGATIVE	OPD
29	F	POSITIVE	OPD
29	F	NEGATIVE	OPD
29	F	POSITIVE	OPD
29	F	POSITIVE	OPD
29	F	POSITIVE	OPD
29	F	NEGATIVE	OPD
29	F	POSITIVE	OPD
29	F	NEGATIVE	OPD
29	F	POSITIVE	OPD
29	F	NEGATIVE	OPD
29	F	NEGATIVE	OPD
29	M	POSITIVE	OPD
29	F	NEGATIVE	OPD
29	F	POSITIVE	OPD
29	F	NEGATIVE	OPD
29	F	NEGATIVE	OPD
29	F	POSITIVE	OPD
29	M	NEGATIVE	OPD
29	F	NEGATIVE	OPD
29	F	NEGATIVE	OPD
29	F	NEGATIVE	OPD
29	F	NEGATIVE	OPD
29	F	NEGATIVE	OPD
29	F	NEGATIVE	OPD
29	F	NEGATIVE	OPD
29	F	NEGATIVE	OPD
29	F	NEGATIVE	OPD
29	F	NEGATIVE	OPD
29	F	NEGATIVE	OPD
29	F	NEGATIVE	OPD
29	F	NEGATIVE	OPD
29	F	POSITIVE	OPD
29	F	POSITIVE	OPD
29	F	NEGATIVE	OPD
29	F	NEGATIVE	OPD
29	F	POSITIVE	OPD
29	F	POSITIVE	OPD
29	F	POSITIVE	OPD
29	F	NEGATIVE	OPD
29	M	NEGATIVE	OPD
29	F	NEGATIVE	OPD
29	F	POSITIVE	OPD
29	F	POSITIVE	OPD
29	F	NEGATIVE	OPD
29	F	POSITIVE	OPD
29	F	NEGATIVE	OPD
29	F	NEGATIVE	OPD
29	F	POSITIVE	OPD
29	F	NEGATIVE	OPD
29	F	NEGATIVE	OPD
29	F	POSITIVE	OPD
29	F	NEGATIVE	OPD
29	F	POSITIVE	OPD
29	F	POSITIVE	OPD
29	F	NEGATIVE	OPD
29	F	NEGATIVE	OPD
30	F	NEGATIVE	OPD
30	F	POSITIVE	OPD
30	F	POSITIVE	OPD
30	F	NEGATIVE	OPD
30	F	NEGATIVE	OPD
30	F	NEGATIVE	OPD
30	M	POSITIVE	OPD
30	M	NEGATIVE	OPD
30	F	NEGATIVE	OPD
30	F	POSITIVE	OPD
30	F	NEGATIVE	OPD
30	F	NEGATIVE	OPD
30	F	POSITIVE	OPD
30	F	NEGATIVE	OPD
30	F	NEGATIVE	OPD
30	F	NEGATIVE	OPD
30	F	POSITIVE	OPD
30	F	NEGATIVE	OPD
30	F	NEGATIVE	OPD
30	F	NEGATIVE	OPD
30	F	NEGATIVE	OPD
30	F	NEGATIVE	OPD
30	F	NEGATIVE	OPD
30	F	NEGATIVE	OPD
30	F	NEGATIVE	OPD
30	F	POSITIVE	OPD
30	F	NEGATIVE	OPD
30	F	NEGATIVE	OPD
30	F	POSITIVE	OPD
30	F	NEGATIVE	OPD
30	F	NEGATIVE	OPD
30	F	NEGATIVE	OPD
30	F	POSITIVE	OPD
30	F	NEGATIVE	OPD
30	F	NEGATIVE	OPD
30	F	NEGATIVE	OPD
30	F	NEGATIVE	OPD
30	F	NEGATIVE	OPD
30	F	NEGATIVE	OPD
30	F	NEGATIVE	OPD
30	F	NEGATIVE	OPD
30	F	NEGATIVE	OPD
30	F	POSITIVE	OPD
30	M	POSITIVE	OPD
30	F	NEGATIVE	OPD
30	F	NEGATIVE	OPD
30	F	POSITIVE	OPD
30	F	NEGATIVE	OPD
30	F	NEGATIVE	OPD
30	F	NEGATIVE	OPD
30	F	NEGATIVE	OPD
30	M	NEGATIVE	OPD
30	F	NEGATIVE	OPD
30	F	NEGATIVE	OPD
30	F	NEGATIVE	OPD
30	F	POSITIVE	OPD
30	F	NEGATIVE	OPD
30	F	NEGATIVE	OPD
30	F	NEGATIVE	OPD
30	F	NEGATIVE	OPD
30	M	NEGATIVE	OPD
30	F	NEGATIVE	OPD
30	F	NEGATIVE	OPD
30	F	NEGATIVE	OPD
30	F	NEGATIVE	OPD
30	F	POSITIVE	OPD
30	F	NEGATIVE	OPD
30	F	POSITIVE	OPD
30	F	NEGATIVE	OPD
30	F	NEGATIVE	OPD
30	F	NEGATIVE	OPD
30	F	NEGATIVE	OPD
30	F	NEGATIVE	OPD
30	F	NEGATIVE	OPD
30	F	POSITIVE	OPD
30	F	NEGATIVE	OPD
30	F	NEGATIVE	OPD
30	F	NEGATIVE	OPD
30	F	NEGATIVE	OPD
30	F	NEGATIVE	OPD
30	F	NEGATIVE	OPD
30	F	NEGATIVE	OPD
30	F	NEGATIVE	OPD
30	F	POSITIVE	OPD
30	F	NEGATIVE	OPD
30	F	POSITIVE	OPD
30	F	POSITIVE	OPD
30	F	NEGATIVE	OPD
30	F	POSITIVE	OPD
30	F	NEGATIVE	OPD
30	F	POSITIVE	OPD
30	F	POSITIVE	OPD
30	F	NEGATIVE	OPD
30	F	NEGATIVE	OPD
30	F	NEGATIVE	OPD
30	F	NEGATIVE	OPD
30	F	POSITIVE	OPD
31	F	POSITIVE	OPD
31	F	POSITIVE	OPD
31	F	NEGATIVE	OPD
31	F	NEGATIVE	OPD
31	F	NEGATIVE	OPD
31	F	NEGATIVE	OPD
31	F	NEGATIVE	OPD
31	F	NEGATIVE	OPD
31	F	NEGATIVE	OPD
31	F	NEGATIVE	OPD
31	F	POSITIVE	OPD
31	F	NEGATIVE	OPD
31	F	NEGATIVE	OPD
31	F	NEGATIVE	OPD
31	F	POSITIVE	OPD
31	F	POSITIVE	OPD
31	F	NEGATIVE	OPD
31	F	NEGATIVE	OPD
31	F	NEGATIVE	OPD
31	F	POSITIVE	OPD
31	F	NEGATIVE	OPD
31	F	NEGATIVE	OPD
31	F	NEGATIVE	OPD
31	F	POSITIVE	OPD
31	F	POSITIVE	OPD
31	F	NEGATIVE	OPD
31	F	POSITIVE	OPD
31	F	POSITIVE	OPD
31	F	NEGATIVE	OPD
31	F	NEGATIVE	OPD
31	M	NEGATIVE	OPD
31	M	POSITIVE	OPD
31	F	POSITIVE	OPD
31	F	NEGATIVE	OPD
31	F	NEGATIVE	OPD
31	F	NEGATIVE	OPD
31	F	POSITIVE	OPD
31	F	NEGATIVE	OPD
31	F	NEGATIVE	OPD
31	F	POSITIVE	OPD
31	F	NEGATIVE	OPD
31	F	NEGATIVE	OPD
31	F	NEGATIVE	OPD
31	F	POSITIVE	OPD
31	F	NEGATIVE	OPD
31	F	POSITIVE	OPD
31	F	NEGATIVE	OPD
31	F	NEGATIVE	OPD
31	F	NEGATIVE	OPD
31	F	NEGATIVE	OPD
31	F	NEGATIVE	OPD
31	F	POSITIVE	OPD
31	F	NEGATIVE	OPD
31	F	NEGATIVE	OPD
31	F	NEGATIVE	OPD
31	F	NEGATIVE	OPD
31	F	NEGATIVE	OPD
31	F	NEGATIVE	OPD
31	F	NEGATIVE	OPD
31	F	NEGATIVE	OPD
31	F	NEGATIVE	OPD
31	F	NEGATIVE	OPD
31	M	NEGATIVE	OPD
31	F	NEGATIVE	OPD
31	F	POSITIVE	OPD
31	F	NEGATIVE	OPD
31	F	NEGATIVE	OPD
31	F	NEGATIVE	OPD
31	F	POSITIVE	OPD
31	F	NEGATIVE	OPD
31	F	NEGATIVE	OPD
31	F	NEGATIVE	OPD
31	F	NEGATIVE	OPD
31	F	NEGATIVE	OPD
31	F	POSITIVE	OPD
31	F	POSITIVE	OPD
31	F	NEGATIVE	OPD
31	F	POSITIVE	OPD
31	F	NEGATIVE	OPD
31	F	NEGATIVE	OPD
31	F	NEGATIVE	OPD
31	F	NEGATIVE	OPD
32	F	POSITIVE	OPD
32	F	NEGATIVE	OPD
32	F	NEGATIVE	OPD
32	F	NEGATIVE	OPD
32	F	NEGATIVE	OPD
32	F	NEGATIVE	OPD
32	F	NEGATIVE	OPD
32	F	POSITIVE	OPD
32	F	NEGATIVE	OPD
32	F	POSITIVE	OPD
32	F	POSITIVE	OPD
32	F	NEGATIVE	OPD
32	F	NEGATIVE	OPD
32	F	NEGATIVE	OPD
32	F	POSITIVE	OPD
32	F	POSITIVE	OPD
32	F	NEGATIVE	OPD
32	F	POSITIVE	OPD
32	F	NEGATIVE	OPD
32	F	NEGATIVE	OPD
32	F	NEGATIVE	OPD
32	F	NEGATIVE	OPD
32	F	NEGATIVE	OPD
32	F	NEGATIVE	OPD
32	F	NEGATIVE	OPD
32	F	POSITIVE	OPD
32	F	NEGATIVE	OPD
32	F	NEGATIVE	OPD
32	F	NEGATIVE	OPD
32	F	NEGATIVE	OPD
32	F	NEGATIVE	OPD
32	F	NEGATIVE	OPD
32	F	POSITIVE	OPD
32	F	NEGATIVE	OPD
32	F	NEGATIVE	OPD
32	F	POSITIVE	OPD
32	F	POSITIVE	OPD
32	F	NEGATIVE	OPD
32	F	POSITIVE	OPD
32	F	NEGATIVE	OPD
32	F	NEGATIVE	OPD
32	F	NEGATIVE	OPD
32	F	NEGATIVE	OPD
32	F	POSITIVE	OPD
32	F	NEGATIVE	OPD
32	F	NEGATIVE	OPD
32	F	NEGATIVE	OPD
32	F	NEGATIVE	OPD
32	F	NEGATIVE	OPD
32	F	NEGATIVE	OPD
32	F	POSITIVE	OPD
32	F	NEGATIVE	OPD
32	F	NEGATIVE	OPD
32	F	NEGATIVE	OPD
32	F	NEGATIVE	OPD
32	F	NEGATIVE	OPD
32	F	NEGATIVE	OPD
32	M	POSITIVE	OPD
32	F	NEGATIVE	OPD
32	F	NEGATIVE	OPD
32	F	NEGATIVE	OPD
32	F	NEGATIVE	OPD
32	F	NEGATIVE	OPD
32	F	NEGATIVE	OPD
32	F	NEGATIVE	OPD
32	M	POSITIVE	OPD
32	F	POSITIVE	OPD
32	F	NEGATIVE	OPD
32	F	NEGATIVE	OPD
32	F	NEGATIVE	OPD
32	F	NEGATIVE	OPD
32	F	NEGATIVE	OPD
32	F	NEGATIVE	OPD
32	F	POSITIVE	OPD
32	F	NEGATIVE	OPD
32	F	NEGATIVE	OPD
32	F	NEGATIVE	OPD
32	F	NEGATIVE	OPD
32	F	POSITIVE	OPD
32	F	NEGATIVE	OPD
32	F	POSITIVE	OPD
32	F	POSITIVE	OPD
32	F	NEGATIVE	OPD
32	F	NEGATIVE	OPD
32	F	NEGATIVE	OPD
32	F	POSITIVE	OPD
32	F	NEGATIVE	OPD
32	F	NEGATIVE	OPD
32	F	NEGATIVE	OPD
32	M	POSITIVE	OPD
32	M	NEGATIVE	OPD
32	F	NEGATIVE	OPD
32	F	NEGATIVE	OPD
32	F	NEGATIVE	OPD
32	F	NEGATIVE	OPD
32	F	NEGATIVE	OPD
32	F	POSITIVE	OPD
32	F	POSITIVE	OPD
32	F	POSITIVE	OPD
32	F	NEGATIVE	OPD
32	F	NEGATIVE	OPD
32	F	NEGATIVE	OPD
32	F	NEGATIVE	OPD
32	M	NEGATIVE	OPD
32	F	POSITIVE	OPD
32	F	NEGATIVE	OPD
32	F	NEGATIVE	OPD
32	F	POSITIVE	OPD
32	F	NEGATIVE	OPD
32	F	NEGATIVE	OPD
32	F	NEGATIVE	OPD
32	F	NEGATIVE	OPD
33	F	NEGATIVE	OPD
33	F	POSITIVE	OPD
33	F	NEGATIVE	OPD
33	F	NEGATIVE	OPD
33	F	NEGATIVE	OPD
33	F	NEGATIVE	OPD
33	F	POSITIVE	OPD
33	F	POSITIVE	OPD
33	F	NEGATIVE	OPD
33	F	NEGATIVE	OPD
33	F	POSITIVE	OPD
33	F	NEGATIVE	OPD
33	F	NEGATIVE	OPD
33	F	NEGATIVE	OPD
33	F	NEGATIVE	OPD
33	F	NEGATIVE	OPD
33	F	NEGATIVE	OPD
33	F	NEGATIVE	OPD
33	F	NEGATIVE	OPD
33	F	NEGATIVE	OPD
33	F	NEGATIVE	OPD
33	F	NEGATIVE	OPD
33	F	NEGATIVE	OPD
33	F	NEGATIVE	OPD
33	F	NEGATIVE	OPD
33	F	POSITIVE	OPD
33	F	NEGATIVE	OPD
33	F	NEGATIVE	OPD
33	F	NEGATIVE	OPD
33	F	NEGATIVE	OPD
33	F	NEGATIVE	OPD
33	M	POSITIVE	OPD
33	F	POSITIVE	OPD
33	F	NEGATIVE	OPD
33	F	NEGATIVE	OPD
33	F	POSITIVE	OPD
33	M	POSITIVE	OPD
33	F	NEGATIVE	OPD
33	F	NEGATIVE	OPD
33	F	NEGATIVE	OPD
33	F	NEGATIVE	OPD
33	F	NEGATIVE	OPD
33	F	POSITIVE	OPD
33	F	NEGATIVE	OPD
33	F	NEGATIVE	OPD
33	F	NEGATIVE	OPD
33	F	NEGATIVE	OPD
33	F	NEGATIVE	OPD
33	F	POSITIVE	OPD
33	F	POSITIVE	OPD
33	F	NEGATIVE	OPD
33	F	NEGATIVE	OPD
33	F	NEGATIVE	OPD
33	F	NEGATIVE	OPD
33	F	NEGATIVE	OPD
33	F	NEGATIVE	OPD
33	F	NEGATIVE	OPD
33	F	NEGATIVE	OPD
33	F	NEGATIVE	OPD
33	F	POSITIVE	OPD
33	F	POSITIVE	OPD
33	F	NEGATIVE	OPD
33	F	NEGATIVE	OPD
33	F	NEGATIVE	OPD
33	F	NEGATIVE	OPD
33	F	NEGATIVE	OPD
33	F	POSITIVE	OPD
33	F	POSITIVE	OPD
33	F	POSITIVE	OPD
33	F	POSITIVE	OPD
33	F	POSITIVE	OPD
33	F	NEGATIVE	OPD
34	F	NEGATIVE	OPD
34	F	NEGATIVE	OPD
34	F	POSITIVE	OPD
34	F	NEGATIVE	OPD
34	F	NEGATIVE	OPD
34	F	POSITIVE	OPD
34	F	NEGATIVE	OPD
34	F	POSITIVE	OPD
34	F	NEGATIVE	OPD
34	F	NEGATIVE	OPD
34	F	NEGATIVE	OPD
34	F	NEGATIVE	OPD
34	F	POSITIVE	OPD
34	F	NEGATIVE	OPD
34	F	NEGATIVE	OPD
34	F	NEGATIVE	OPD
34	F	NEGATIVE	OPD
34	F	NEGATIVE	OPD
34	F	NEGATIVE	OPD
34	M	POSITIVE	OPD
34	F	NEGATIVE	OPD
34	F	POSITIVE	OPD
34	F	POSITIVE	OPD
34	F	NEGATIVE	OPD
34	F	NEGATIVE	OPD
34	F	NEGATIVE	OPD
34	F	NEGATIVE	OPD
34	F	POSITIVE	OPD
34	F	NEGATIVE	OPD
34	F	NEGATIVE	OPD
34	F	NEGATIVE	OPD
34	F	NEGATIVE	OPD
34	F	POSITIVE	OPD
34	F	NEGATIVE	OPD
34	F	NEGATIVE	OPD
34	F	NEGATIVE	OPD
34	F	POSITIVE	OPD
34	F	NEGATIVE	OPD
34	F	NEGATIVE	OPD
34	F	NEGATIVE	OPD
34	F	NEGATIVE	OPD
34	F	NEGATIVE	OPD
34	F	NEGATIVE	OPD
34	M	NEGATIVE	OPD
34	F	NEGATIVE	OPD
34	F	NEGATIVE	OPD
34	F	POSITIVE	OPD
34	F	POSITIVE	OPD
34	F	NEGATIVE	OPD
34	F	NEGATIVE	OPD
34	F	NEGATIVE	OPD
34	F	NEGATIVE	OPD
34	F	NEGATIVE	OPD
34	F	NEGATIVE	OPD
34	F	NEGATIVE	OPD
34	F	NEGATIVE	OPD
34	F	NEGATIVE	OPD
34	F	NEGATIVE	OPD
34	F	POSITIVE	OPD
34	F	POSITIVE	OPD
34	M	NEGATIVE	OPD
34	F	NEGATIVE	OPD
34	F	NEGATIVE	OPD
34	F	NEGATIVE	OPD
34	F	POSITIVE	OPD
34	F	POSITIVE	OPD
34	F	NEGATIVE	OPD
34	M	POSITIVE	OPD
34	F	NEGATIVE	OPD
34	F	POSITIVE	OPD
34	F	NEGATIVE	OPD
34	F	NEGATIVE	OPD
34	F	NEGATIVE	OPD
34	F	NEGATIVE	OPD
34	F	POSITIVE	OPD
34	F	NEGATIVE	OPD
34	F	POSITIVE	OPD
34	F	NEGATIVE	OPD
34	F	POSITIVE	OPD
35	F	NEGATIVE	OPD
35	F	POSITIVE	OPD
35	F	POSITIVE	OPD
35	F	POSITIVE	OPD
35	F	NEGATIVE	OPD
35	F	NEGATIVE	OPD
35	F	POSITIVE	OPD
35	F	NEGATIVE	OPD
35	F	NEGATIVE	OPD
35	M	NEGATIVE	OPD
35	F	NEGATIVE	OPD
35	F	NEGATIVE	OPD
35	F	POSITIVE	OPD
35	F	POSITIVE	OPD
35	F	POSITIVE	OPD
35	F	NEGATIVE	OPD
35	F	NEGATIVE	OPD
35	F	NEGATIVE	OPD
35	F	NEGATIVE	OPD
35	F	NEGATIVE	OPD
35	F	NEGATIVE	OPD
35	F	NEGATIVE	OPD
35	F	POSITIVE	OPD
35	F	NEGATIVE	OPD
35	F	NEGATIVE	OPD
35	F	POSITIVE	OPD
35	F	NEGATIVE	OPD
35	F	NEGATIVE	OPD
35	F	POSITIVE	OPD
35	F	POSITIVE	OPD
35	F	POSITIVE	OPD
35	F	POSITIVE	OPD
35	F	NEGATIVE	OPD
35	F	POSITIVE	OPD
35	F	NEGATIVE	OPD
35	M	NEGATIVE	OPD
35	F	NEGATIVE	OPD
35	F	NEGATIVE	OPD
35	F	NEGATIVE	OPD
35	F	NEGATIVE	OPD
35	F	NEGATIVE	OPD
35	F	NEGATIVE	OPD
35	F	NEGATIVE	OPD
35	M	POSITIVE	OPD
35	F	POSITIVE	OPD
35	F	POSITIVE	OPD
35	F	NEGATIVE	OPD
35	F	NEGATIVE	OPD
35	F	NEGATIVE	OPD
35	F	POSITIVE	OPD
35	F	NEGATIVE	OPD
35	F	NEGATIVE	OPD
35	F	NEGATIVE	OPD
35	F	NEGATIVE	OPD
35	F	NEGATIVE	OPD
35	F	POSITIVE	OPD
35	F	NEGATIVE	OPD
35	F	POSITIVE	OPD
35	F	NEGATIVE	OPD
35	F	NEGATIVE	OPD
35	F	NEGATIVE	OPD
35	F	POSITIVE	OPD
35	F	POSITIVE	OPD
35	F	POSITIVE	OPD
35	M	EQUIVOCAL	OPD
35	F	NEGATIVE	OPD
35	M	POSITIVE	OPD
35	F	NEGATIVE	OPD
35	F	NEGATIVE	OPD
35	F	NEGATIVE	OPD
35	F	NEGATIVE	OPD
36	F	NEGATIVE	OPD
36	F	NEGATIVE	OPD
36	F	POSITIVE	OPD
36	F	POSITIVE	OPD
36	F	NEGATIVE	OPD
36	F	NEGATIVE	OPD
36	F	NEGATIVE	OPD
36	F	POSITIVE	OPD
36	F	POSITIVE	OPD
36	M	POSITIVE	OPD
36	F	POSITIVE	OPD
36	F	NEGATIVE	OPD
36	F	NEGATIVE	OPD
36	F	POSITIVE	OPD
36	F	POSITIVE	OPD
36	F	NEGATIVE	OPD
36	F	POSITIVE	OPD
36	F	NEGATIVE	OPD
36	F	NEGATIVE	OPD
36	F	NEGATIVE	OPD
36	M	NEGATIVE	OPD
36	F	NEGATIVE	OPD
36	F	NEGATIVE	OPD
36	F	POSITIVE	OPD
36	F	NEGATIVE	OPD
36	F	NEGATIVE	OPD
36	F	NEGATIVE	OPD
36	M	NEGATIVE	OPD
36	F	NEGATIVE	OPD
36	F	POSITIVE	OPD
36	F	NEGATIVE	OPD
36	F	POSITIVE	OPD
36	F	NEGATIVE	OPD
36	F	POSITIVE	OPD
36	F	NEGATIVE	OPD
36	F	NEGATIVE	OPD
36	F	NEGATIVE	OPD
36	F	NEGATIVE	OPD
36	F	POSITIVE	OPD
36	F	NEGATIVE	OPD
36	F	NEGATIVE	OPD
36	F	POSITIVE	OPD
36	F	NEGATIVE	OPD
36	F	NEGATIVE	OPD
36	F	NEGATIVE	OPD
36	F	NEGATIVE	OPD
36	F	NEGATIVE	OPD
36	F	NEGATIVE	OPD
36	F	NEGATIVE	OPD
36	F	POSITIVE	OPD
36	F	NEGATIVE	OPD
36	F	POSITIVE	OPD
36	F	NEGATIVE	OPD
36	F	POSITIVE	OPD
36	F	NEGATIVE	OPD
36	F	NEGATIVE	OPD
36	F	POSITIVE	OPD
36	F	NEGATIVE	OPD
36	F	NEGATIVE	OPD
36	F	NEGATIVE	OPD
36	F	NEGATIVE	OPD
36	F	POSITIVE	OPD
36	F	NEGATIVE	OPD
37	F	NEGATIVE	OPD
37	F	POSITIVE	OPD
37	F	NEGATIVE	OPD
37	F	NEGATIVE	OPD
37	F	NEGATIVE	OPD
37	F	POSITIVE	OPD
37	F	NEGATIVE	OPD
37	F	POSITIVE	OPD
37	F	NEGATIVE	OPD
37	F	NEGATIVE	OPD
37	F	POSITIVE	OPD
37	M	NEGATIVE	OPD
37	F	POSITIVE	OPD
37	F	POSITIVE	OPD
37	F	NEGATIVE	OPD
37	F	NEGATIVE	OPD
37	F	POSITIVE	OPD
37	F	NEGATIVE	OPD
37	M	POSITIVE	OPD
37	F	POSITIVE	OPD
37	F	POSITIVE	OPD
37	F	NEGATIVE	OPD
37	F	POSITIVE	OPD
37	F	NEGATIVE	OPD
37	F	POSITIVE	OPD
37	M	POSITIVE	OPD
37	F	NEGATIVE	OPD
37	F	NEGATIVE	OPD
37	F	NEGATIVE	OPD
37	F	NEGATIVE	OPD
37	F	NEGATIVE	OPD
37	F	NEGATIVE	OPD
37	F	POSITIVE	OPD
37	F	NEGATIVE	OPD
37	F	NEGATIVE	OPD
37	F	NEGATIVE	OPD
37	F	NEGATIVE	OPD
37	F	NEGATIVE	OPD
37	F	NEGATIVE	OPD
37	F	NEGATIVE	OPD
37	F	NEGATIVE	OPD
37	F	POSITIVE	OPD
37	F	NEGATIVE	OPD
37	F	POSITIVE	OPD
37	F	NEGATIVE	OPD
37	M	POSITIVE	OPD
37	F	NEGATIVE	OPD
37	F	NEGATIVE	OPD
37	F	NEGATIVE	OPD
37	M	POSITIVE	OPD
37	F	NEGATIVE	OPD
37	F	POSITIVE	OPD
37	F	NEGATIVE	OPD
37	F	POSITIVE	OPD
37	F	NEGATIVE	OPD
37	F	NEGATIVE	OPD
37	F	NEGATIVE	OPD
37	F	NEGATIVE	OPD
37	F	NEGATIVE	OPD
37	F	NEGATIVE	OPD
37	F	NEGATIVE	OPD
37	F	POSITIVE	OPD
37	F	NEGATIVE	OPD
37	F	POSITIVE	OPD
37	F	NEGATIVE	OPD
38	F	POSITIVE	OPD
38	F	NEGATIVE	OPD
38	M	POSITIVE	OPD
38	M	POSITIVE	OPD
38	F	POSITIVE	OPD
38	F	POSITIVE	OPD
38	F	NEGATIVE	OPD
38	F	NEGATIVE	OPD
38	F	NEGATIVE	OPD
38	F	NEGATIVE	OPD
38	F	POSITIVE	OPD
38	F	NEGATIVE	OPD
38	F	NEGATIVE	OPD
38	F	NEGATIVE	OPD
38	F	NEGATIVE	OPD
38	F	NEGATIVE	OPD
38	F	NEGATIVE	OPD
38	M	NEGATIVE	OPD
38	F	NEGATIVE	OPD
38	F	NEGATIVE	OPD
38	F	NEGATIVE	OPD
38	F	NEGATIVE	OPD
38	F	NEGATIVE	OPD
38	F	POSITIVE	OPD
38	F	NEGATIVE	OPD
38	F	NEGATIVE	OPD
38	F	POSITIVE	OPD
38	F	NEGATIVE	OPD
38	F	NEGATIVE	OPD
38	F	POSITIVE	OPD
38	F	NEGATIVE	OPD
38	F	POSITIVE	OPD
38	F	POSITIVE	OPD
38	M	POSITIVE	OPD
38	M	POSITIVE	OPD
38	F	NEGATIVE	OPD
38	F	NEGATIVE	OPD
38	F	POSITIVE	OPD
38	F	NEGATIVE	OPD
38	F	POSITIVE	OPD
38	F	NEGATIVE	OPD
38	F	NEGATIVE	OPD
38	F	POSITIVE	OPD
38	F	POSITIVE	OPD
38	M	POSITIVE	OPD
38	F	NEGATIVE	OPD
38	F	NEGATIVE	OPD
38	F	NEGATIVE	OPD
38	F	NEGATIVE	OPD
38	F	POSITIVE	OPD
38	F	NEGATIVE	OPD
39	F	NEGATIVE	OPD
39	F	NEGATIVE	OPD
39	F	POSITIVE	OPD
39	F	NEGATIVE	OPD
39	M	POSITIVE	OPD
39	F	POSITIVE	OPD
39	F	POSITIVE	OPD
39	M	NEGATIVE	OPD
39	F	NEGATIVE	OPD
39	F	NEGATIVE	OPD
39	F	NEGATIVE	OPD
39	F	NEGATIVE	OPD
39	M	POSITIVE	OPD
39	F	POSITIVE	OPD
39	F	NEGATIVE	OPD
39	F	POSITIVE	OPD
39	F	NEGATIVE	OPD
39	F	NEGATIVE	OPD
39	F	POSITIVE	OPD
39	F	NEGATIVE	OPD
39	F	NEGATIVE	OPD
39	F	NEGATIVE	OPD
39	F	POSITIVE	OPD
39	F	NEGATIVE	OPD
39	F	NEGATIVE	OPD
39	M	NEGATIVE	OPD
39	F	NEGATIVE	OPD
39	F	NEGATIVE	OPD
39	F	POSITIVE	OPD
39	M	POSITIVE	OPD
39	F	NEGATIVE	OPD
39	F	NEGATIVE	OPD
39	F	NEGATIVE	OPD
39	M	POSITIVE	OPD
39	F	NEGATIVE	OPD
39	F	NEGATIVE	OPD
39	F	NEGATIVE	OPD
39	F	POSITIVE	OPD
39	F	NEGATIVE	OPD
39	F	NEGATIVE	OPD
39	F	NEGATIVE	OPD
39	F	NEGATIVE	OPD
39	F	POSITIVE	OPD
39	F	NEGATIVE	OPD
39	F	NEGATIVE	OPD
40	F	NEGATIVE	OPD
40	F	NEGATIVE	OPD
40	F	NEGATIVE	OPD
40	F	POSITIVE	OPD
40	F	NEGATIVE	OPD
40	F	NEGATIVE	OPD
40	M	POSITIVE	OPD
40	F	NEGATIVE	OPD
40	F	NEGATIVE	OPD
40	F	NEGATIVE	OPD
40	F	NEGATIVE	OPD
40	F	POSITIVE	OPD
40	F	POSITIVE	OPD
40	F	POSITIVE	OPD
40	M	POSITIVE	OPD
40	M	POSITIVE	OPD
40	F	NEGATIVE	OPD
40	F	NEGATIVE	OPD
40	F	NEGATIVE	OPD
40	F	POSITIVE	OPD
40	M	NEGATIVE	OPD
40	F	NEGATIVE	OPD
40	F	NEGATIVE	OPD
40	F	POSITIVE	OPD
40	F	POSITIVE	OPD
40	F	POSITIVE	OPD
40	F	POSITIVE	OPD
40	F	NEGATIVE	OPD
40	M	POSITIVE	OPD
40	F	NEGATIVE	OPD
40	F	POSITIVE	OPD
40	F	NEGATIVE	OPD
40	F	NEGATIVE	OPD
40	F	POSITIVE	OPD
40	F	NEGATIVE	OPD
40	F	POSITIVE	OPD
40	F	POSITIVE	OPD
40	F	POSITIVE	OPD
40	F	NEGATIVE	OPD
40	F	POSITIVE	OPD
41	F	NEGATIVE	OPD
41	F	NEGATIVE	OPD
41	F	NEGATIVE	OPD
41	F	NEGATIVE	OPD
41	F	POSITIVE	OPD
41	F	POSITIVE	OPD
41	F	POSITIVE	OPD
41	F	NEGATIVE	OPD
41	F	NEGATIVE	OPD
41	F	POSITIVE	OPD
41	M	POSITIVE	OPD
41	F	NEGATIVE	OPD
41	F	POSITIVE	OPD
41	F	POSITIVE	OPD
41	F	NEGATIVE	OPD
41	F	NEGATIVE	OPD
41	F	NEGATIVE	OPD
41	F	NEGATIVE	OPD
41	F	POSITIVE	OPD
41	F	NEGATIVE	OPD
41	F	NEGATIVE	OPD
42	F	EQUIVOCAL	OPD
42	F	NEGATIVE	OPD
42	F	NEGATIVE	OPD
42	M	POSITIVE	OPD
42	F	NEGATIVE	OPD
42	F	NEGATIVE	OPD
42	M	POSITIVE	OPD
42	F	NEGATIVE	OPD
42	M	NEGATIVE	OPD
42	M	POSITIVE	OPD
42	F	NEGATIVE	OPD
42	F	POSITIVE	OPD
42	F	POSITIVE	OPD
42	F	NEGATIVE	OPD
42	F	POSITIVE	OPD
42	F	POSITIVE	OPD
42	F	NEGATIVE	OPD
42	F	NEGATIVE	OPD
42	F	NEGATIVE	OPD
42	F	NEGATIVE	OPD
42	F	NEGATIVE	OPD
42	M	NEGATIVE	OPD
42	F	NEGATIVE	OPD
42	M	POSITIVE	OPD
42	F	NEGATIVE	OPD
42	M	NEGATIVE	OPD
42	F	POSITIVE	OPD
43	M	POSITIVE	OPD
43	F	NEGATIVE	OPD
43	M	POSITIVE	OPD
43	F	NEGATIVE	OPD
43	F	EQUIVOCAL	OPD
43	F	NEGATIVE	OPD
43	F	POSITIVE	OPD
43	F	NEGATIVE	OPD
43	F	NEGATIVE	OPD
43	F	POSITIVE	OPD
43	M	NEGATIVE	OPD
43	F	NEGATIVE	OPD
43	M	NEGATIVE	OPD
43	F	POSITIVE	OPD
43	F	NEGATIVE	OPD
43	M	NEGATIVE	OPD
43	F	NEGATIVE	OPD
43	F	NEGATIVE	OPD
43	M	POSITIVE	OPD
44	F	POSITIVE	OPD
44	M	POSITIVE	OPD
44	F	EQUIVOCAL	OPD
44	M	POSITIVE	OPD
44	F	POSITIVE	OPD
44	F	NEGATIVE	OPD
44	M	NEGATIVE	OPD
44	M	POSITIVE	OPD
44	M	NEGATIVE	OPD
44	F	NEGATIVE	OPD
44	F	NEGATIVE	OPD
44	F	POSITIVE	OPD
44	M	NEGATIVE	OPD
44	M	POSITIVE	OPD
44	M	NEGATIVE	OPD
45	M	POSITIVE	OPD
45	F	NEGATIVE	OPD
45	F	NEGATIVE	OPD
45	M	NEGATIVE	OPD
45	F	POSITIVE	OPD
45	F	POSITIVE	OPD
46	M	POSITIVE	OPD
46	M	POSITIVE	OPD
46	F	NEGATIVE	OPD
46	M	NEGATIVE	OPD
46	F	NEGATIVE	OPD
46	F	POSITIVE	OPD
46	M	POSITIVE	OPD
46	M	POSITIVE	OPD
46	F	POSITIVE	OPD
46	M	POSITIVE	OPD
46	F	POSITIVE	OPD
46	M	NEGATIVE	OPD
46	M	NEGATIVE	OPD
46	M	NEGATIVE	OPD
47	F	POSITIVE	OPD
47	M	NEGATIVE	OPD
47	M	POSITIVE	OPD
47	F	NEGATIVE	OPD
47	M	POSITIVE	OPD
47	F	POSITIVE	OPD
47	M	POSITIVE	OPD
47	M	POSITIVE	OPD
47	F	POSITIVE	OPD
47	F	POSITIVE	OPD
47	M	POSITIVE	OPD
47	M	NEGATIVE	OPD
47	M	POSITIVE	OPD
48	M	NEGATIVE	OPD
48	M	POSITIVE	OPD
48	M	NEGATIVE	OPD
48	M	POSITIVE	OPD
48	F	POSITIVE	OPD
48	M	POSITIVE	OPD
48	F	POSITIVE	OPD
48	F	POSITIVE	OPD
48	F	POSITIVE	OPD
48	M	NEGATIVE	OPD
48	F	NEGATIVE	OPD
48	F	POSITIVE	OPD
49	M	NEGATIVE	OPD
49	M	NEGATIVE	OPD
49	M	POSITIVE	OPD
49	M	NEGATIVE	OPD
49	M	NEGATIVE	OPD
50	M	NEGATIVE	OPD
50	F	POSITIVE	OPD
50	M	NEGATIVE	OPD
50	M	NEGATIVE	OPD
50	F	POSITIVE	OPD
50	F	POSITIVE	OPD
50	F	NEGATIVE	OPD
50	F	POSITIVE	OPD
51	F	NEGATIVE	OPD
51	M	POSITIVE	OPD
51	F	NEGATIVE	OPD
51	F	POSITIVE	OPD
51	M	POSITIVE	OPD
52	M	NEGATIVE	OPD
52	M	POSITIVE	OPD
52	M	NEGATIVE	OPD
52	F	NEGATIVE	OPD
52	M	NEGATIVE	OPD
52	M	NEGATIVE	OPD
52	M	POSITIVE	OPD
52	M	NEGATIVE	OPD
53	F	NEGATIVE	OPD
53	M	POSITIVE	OPD
53	M	NEGATIVE	OPD
54	M	POSITIVE	OPD
54	F	EQUIVOCAL	OPD
54	M	NEGATIVE	OPD
54	M	POSITIVE	OPD
54	M	POSITIVE	OPD
55	M	NEGATIVE	OPD
55	F	NEGATIVE	OPD
55	M	NEGATIVE	OPD
55	M	POSITIVE	OPD
56	F	NEGATIVE	OPD
56	M	NEGATIVE	OPD
56	M	NEGATIVE	OPD
56	F	POSITIVE	OPD
57	M	POSITIVE	OPD
57	M	NEGATIVE	OPD
57	M	POSITIVE	OPD
57	M	POSITIVE	OPD
58	M	NEGATIVE	OPD
59	M	NEGATIVE	OPD
59	M	NEGATIVE	OPD
60	M	POSITIVE	OPD
62	M	NEGATIVE	OPD
62	M	POSITIVE	OPD
62	M	NEGATIVE	OPD
63	M	NEGATIVE	OPD
67	M	POSITIVE	OPD
67	F	POSITIVE	OPD
68	M	POSITIVE	OPD
68	M	POSITIVE	OPD
70	F	NEGATIVE	OPD
74	M	NEGATIVE	OPD
75	F	NEGATIVE	OPD
76	M	NEGATIVE	OPD
82	M	POSITIVE	OPD
